# Supplementary material for: Inhibition of the Niemann-Pick C1 protein is a conserved feature of multiple strains of pathogenic mycobacteria
Source: Nat Commun. 2022 Sep 9;13:5320. doi: 10.1038/s41467-022-32553-0 (PMC9463166; doi:10.1038/s41467-022-32553-0)
Supplement: Supplementary file 4 — Source Data [file 41467_2022_32553_MOESM4_ESM.zip]

Archive with 8 entries (8 files):
- Source data 1.xlsx
- __MACOSX/._Source data 1.xlsx
- Suppl Fig 4 MALDI MS RAW DATA.xlsx
- __MACOSX/._Suppl Fig 4 MALDI MS RAW DATA.xlsx
- Fig 3f full blot.pdf
- __MACOSX/._Fig 3f full blot.pdf
- Fig 4a full blot.pdf
- __MACOSX/._Fig 4a full blot.pdf
