# Supplementary material for: Inhibition of the Niemann-Pick C1 protein is a conserved feature of multiple strains of pathogenic mycobacteria
Source: Nat Commun. 2022 Sep 9;13:5320. doi: 10.1038/s41467-022-32553-0 (PMC9463166; doi:10.1038/s41467-022-32553-0)
Supplement: Supplementary file 4 — Source Data [file 41467_2022_32553_MOESM4_ESM.zip › Source data 1.xlsx]

## Sheet: Fig1A
Figure 1A
	Group	Strain	Lysotracker MFI 1	Lysotracker MFI 2
	I	Strain 232	657	627
		Strain 281	970	980
		Strain 346	580	620
		Strain 367	1053	1104
		Strain 372	802	796
	II	Strain 119	1188	1082
		Strain 212	660	615
		Strain 333	944	989
		Strain 345	1018	1008
		Strain 374	720	727
		Strain 649	823	865
	IIII	Strain 173	1203	1288
		Strain 293	1216	1211
		Srrain 318	848	841
		Strain 440	1187	1103
		Strain 639	1285	1263
		Strain H37Rv	996	901
		Strain CDC1551	769	790
		Strain M.canettii	408	378
		Strain M.bovis	1232	1160
	NTM	Strain M.abcess	1083	774
		Strain M.avium	913	903
		Strain M.smeg	683	679
	Controls	DMSO	566	520
		UT	495	479
		UI8666A	1327	1266

## Sheet: Fig1B
Figure 1B
	Group	strain	Average lysotracker MFI
	I	232	642
		281	975
		346	600
		367	1078.5
		372	799
	II	119	1135
		212	637.5
		333	966.5
		345	1013
		374	723.5
		649	844
	IIII	173	1245.5
		293	1213.5
		318	844.5
		440	1145
		639	1274
		H37Rv	948.5
		CDC1551	779.5
	Controls	Lysotracker MFI 1	Lysotracker MFI 2
	DMS0	566	520
	U18666A	1327	1266

## Sheet: Fig1C
Figure 1C
	Group	Strain	Lysotracker MFI 1	Lysotracker MFI 2	Lysotracker MFI 3
	I	232	389	487	456
		346	389	429	270
	II	212	424	346	428
		374	650	654	663
	III	91_0079	546	570	570
	IIII	H37Rv	750	711	842
		Canettii	216	218	200
	Controls	DMSO	257	245	256
		U18666A	699	690	757

## Sheet: Fig 2b
Fig 2B
No. lysosome/cell/optical plane
DMSO	U18666A
5.08197	6.24051
3.46078	5.95536
5.32639	5.22
3.625	6.50794
No. lysosome/cell/optical plane
DMSO	281	333	639	H37Rv	M. canettii
5.08197	11.6942	10.0148	15.0167	26.4286	9.76289
3.46078	12.1724	14.5979	16.8585	14.7525	10.8125
5.32639	14.1262	11.7183	18.4688	18.589	7.45455
3.625	14.434	17.2879	16.6082	14.6827	8.46552

## Sheet: Fig 2c
Mean lysosomal diameter (μm)				Histogram
DMSO	U18666A			Lysosomal size (μm)	DMSO	U18666A
0.397	0.831			0	0	0
0.578	0.833			0.05	0	0
0.434	0.216			0.1	0	0
0.325	0.744			0.15	2.22222	0
0.469	1.378			0.2	5.18519	1.11111
0.582	1.313			0.25	9.62963	0
0.436	0.552			0.3	15.5556	1.11111
0.436	0.47			0.35	17.037	0
0.377	0.736			0.4	16.2963	2.22222
0.422	0.474			0.45	19.2593	3.33333
0.361	0.397			0.5	3.7037	8.88889
0.291	1.339			0.55	5.18519	7.77778
0.161	0.597			0.6	3.7037	7.77778
0.397	0.595			0.65	0.740741	1.11111
0.501	0.73			0.7	1.48148	3.33333
0.491	1.791			0.75	0	8.88889
0.242	0.481			0.8	0	8.88889
0.255	0.502			0.85	0	11.1111
0.469	0.481			0.9	0	3.33333
0.403	0.83			0.95	0	5.55556
0.368	0.709			1	0	5.55556
0.361	0.869			1.05	0	2.22222
0.484	1.157			1.1	0	2.22222
0.397	1.213			1.15	0	3.33333
0.308	0.542			1.2	0	3.33333
0.411	0.564			1.25	0	2.22222
0.433	0.282			1.3	0	2.22222
0.474	0.631			1.35	0	2.22222
0.361	0.605			1.4	0	1.11111
0.452	0.794			1.45	0	0
0.577	0.541			1.5	0	0
0.361	0.595			1.55	0	0
0.21	0.92			1.6	0	0
0.403	0.867			1.65	0	0
0.323	0.73			1.7	0	0
0.308	1.155			1.75	0	0
0.505	0.779			1.8	0	1.11111
0.216	1.121
0.327	0.595
0.342	1.073
0.605	1.026
0.456	0.52
0.389	0.779
0.685	0.792
0.242	0.582
0.63	0.73
0.323	0.541
0.434	0.873
0.582	0.938
0.325	0.542
0.57	0.433
0.325	0.51
0.333	0.849
0.361	1.244
0.297	0.831
0.433	0.823
0.325	0.484
0.231	0.959
0.39	0.484
0.161	0.721
0.397	1.016
0.39	0.744
0.462	0.792
0.47	0.823
0.456	0.818
0.289	0.902
0.333	0.993
0.57	1.013
0.709	0.505
0.398	0.878
0.282	0.542
0.291	0.694
0.231	0.968
0.397	0.761
0.275	1.139
0.289	0.968
0.383	0.831
0.255	0.981
0.434	1.082
0.184	0.866
0.434	1.187
0.403	1.199
0.533	1.369
0.368	1.225
0.452	0.938
0.39	1.016
0.242	0.592
0.297	0.725
0.368	1.299
0.408	0.408
0.327
0.333
0.433
0.231
0.291
0.282
0.525
0.333
0.446
0.51
0.433
0.434
0.433
0.26
0.433
0.289
0.56
0.44
0.436
0.525
0.377
0.297
0.216
0.542
0.263
0.397
0.291
0.149
0.289
0.204
0.325
0.439
0.216
0.275
0.371
0.26
0.421
0.275
0.403
0.231
0.18
0.282
0.242
0.342
0.333

## Sheet: Fig 2d
Mean lysosomal diameter (μm)								Histogram
DMSO	281	333	639	H37Rv	M. canettii			Lysosomal size (μm)	DMSO	281	333	639	H37Rv	M. canettii
0.397	0.456	0.542	1.006	0.845	0.587			0	0	0	0	0	0	0
0.578	0.433	0.753	0.291	0.52	0.78			0.05	0	0	0	0	0	0
0.434	0.73	0.308	0.501	0.947	0.536			0.1	0	0.636943	0	0	0	0
0.325	0.47	0.361	0.323	0.536	0.474			0.15	2.22222	0.636943	0	0.526316	0	1.6
0.469	0.297	0.361	0.434	0.44	0.228			0.2	5.18519	0	1.16279	2.63158	1.9802	5.6
0.582	0.456	0.333	0.282	0.422	0.433			0.25	9.62963	3.18471	2.32558	6.31579	3.9604	8.8
0.436	0.327	0.371	0.63	0.502	1.047			0.3	15.5556	7.64331	9.30233	9.47368	8.41584	14.4
0.436	0.541	0.459	0.541	0.513	0.857			0.35	17.037	14.6497	15.6977	12.1053	12.8713	16.8
0.377	0.491	0.753	0.597	0.411	0.363			0.4	16.2963	4.4586	9.88372	14.7368	13.8614	13.6
0.422	0.275	0.411	0.551	0.902	0.308			0.45	19.2593	19.1083	18.6047	15.2632	15.3465	16
0.361	0.469	0.383	0.726	0.371	0.595			0.5	3.7037	10.828	5.81395	7.36842	8.91089	8
0.291	0.436	0.325	0.323	0.612	0.34			0.55	5.18519	7.64331	9.30233	4.21053	5.44554	4.8
0.161	0.517	0.501	0.684	0.693	0.397			0.6	3.7037	7.00637	9.30233	11.0526	8.91089	5.6
0.397	0.456	0.398	0.333	0.282	0.289			0.65	0.740741	4.4586	11.0465	5.26316	7.92079	1.6
0.501	0.323	0.595	0.663	0.433	0.44			0.7	1.48148	7.00637	3.48837	4.21053	3.46535	0.8
0.491	0.383	0.355	0.333	0.434	0.308			0.75	0	7.00637	2.32558	1.57895	0.49505	0
0.242	0.231	0.323	0.253	0.613	0.403			0.8	0	2.54777	1.16279	1.57895	2.9703	0.8
0.255	0.587	0.308	0.439	0.501	0.481			0.85	0	1.27389	0	1.05263	0.49505	0.8
0.469	0.753	0.242	0.357	0.361	0.291			0.9	0	0.636943	0	0.526316	1.9802	0
0.403	0.355	0.582	0.541	0.361	0.542			0.95	0	1.27389	0	0.526316	1.48515	0
0.368	0.355	0.289	0.397	0.323	0.456			1	0	0	0.581395	1.05263	0.990099	0
0.361	0.297	0.47	0.216	0.411	0.355			1.05	0	0	0	0	0.49505	0.8
0.484	0.552	0.63	0.63	0.327	0.297			1.1	0	0	0	0.526316	0	0
0.397	0.291	0.638	0.289	0.642	0.513
0.308	0.541	0.614	0.638	0.389	0.613
0.411	0.564	0.255	0.434	0.491	0.383
0.433	0.34	0.434	0.47	0.389	0.297
0.474	0.595	0.39	0.263	0.403	0.18
0.361	0.605	0.204	0.678	0.645	0.693
0.452	0.583	0.694	0.377	0.469	0.422
0.577	0.306	0.541	0.469	0.357	0.282
0.361	0.693	0.621	0.681	0.411	0.361
0.21	0.361	0.422	0.582	0.452	0.533
0.403	0.371	0.383	0.595	0.403	0.355
0.323	0.613	0.452	0.564	0.291	0.474
0.308	0.275	0.34	0.583	0.791	0.361
0.505	0.26	0.422	0.614	0.333	0.291
0.216	0.439	0.7	0.678	0.621	0.446
0.327	0.44	0.408	0.411	0.433	0.456
0.342	0.411	0.47	0.403	0.368	0.446
0.605	0.744	0.408	0.383	0.456	0.255
0.456	0.363	0.697	0.484	0.642	0.459
0.389	0.52	0.433	0.631	0.491	0.491
0.685	0.439	0.34	0.605	0.719	0.51
0.242	0.289	0.551	0.694	0.642	0.533
0.63	0.342	0.21	0.377	0.513	0.434
0.323	0.26	0.502	0.501	0.323	0.51
0.434	0.34	0.65	0.361	0.63	0.491
0.582	0.327	0.57	0.411	0.541	0.333
0.325	0.389	0.525	0.513	0.389	0.39
0.57	0.275	0.645	0.231	0.377	0.397
0.325	0.791	0.536	0.578	0.564	0.631
0.333	0.941	0.587	0.506	0.327	0.452
0.361	0.73	0.469	0.439	0.564	0.614
0.297	0.546	0.65	0.456	0.411	0.255
0.433	0.645	0.446	0.383	0.536	0.485
0.325	0.823	0.408	0.462	0.807	0.436
0.231	0.577	0.57	0.452	0.505	0.371
0.39	0.469	0.662	0.753	0.614	0.39
0.161	0.616	0.275	0.333	0.902	0.323
0.397	0.541	0.31	0.408	0.491	0.47
0.39	0.491	0.361	0.671	0.638	0.597
0.462	0.485	0.361	0.506	0.456	0.361
0.47	0.665	0.452	1.124	0.484	0.242
0.456	0.505	0.501	0.242	0.253	0.333
0.289	0.685	0.357	0.282	0.645	0.436
0.333	0.841	0.613	0.26	0.421	0.149
0.57	0.841	0.357	0.21	0.34	0.161
0.709	0.513	0.452	0.47	0.253	0.355
0.398	0.689	0.577	0.323	0.361	0.403
0.282	0.552	0.291	0.436	0.549	0.51
0.291	0.228	0.541	0.837	0.502	0.308
0.231	0.52	0.663	0.289	0.408	0.242
0.397	0.794	0.469	0.481	0.678	0.623
0.275	0.253	0.614	0.564	0.684	0.52
0.289	0.325	0.371	0.777	0.974	0.297
0.383	0.736	0.368	0.612	0.361	0.491
0.255	0.355	0.333	0.501	0.289	0.421
0.434	0.34	0.462	0.541	0.397	0.389
0.184	0.325	0.371	0.436	0.65	0.18
0.434	0.792	0.517	0.34	0.242	0.323
0.403	0.721	0.398	0.433	0.39	0.587
0.533	0.44	0.456	0.421	0.411	0.333
0.368	0.753	0.612	0.422	0.357	0.39
0.452	0.47	0.456	0.333	0.383	0.47
0.39	0.721	0.436	0.228	0.216	0.342
0.242	0.434	0.536	0.371	0.681	0.31
0.297	0.638	0.621	0.291	0.469	0.434
0.368	0.434	0.65	0.612	0.291	0.323
0.408	0.289	0.525	0.421	0.814	0.355
0.327	0.772	0.564	0.297	0.371	0.469
0.333	0.081	0.371	0.939	0.289	0.282
0.433	0.439	0.433	0.397	0.595	0.474
0.231	0.47	0.389	0.325	0.462	0.308
0.291	0.371	0.333	0.674	0.583	0.242
0.282	0.34	0.674	0.333	0.456	0.184
0.525	0.505	0.642	0.389	0.616	0.446
0.333	0.736	0.551	0.645	0.577	0.26
0.446	0.689	0.462	0.361	0.892	0.561
0.51	0.686	0.63	0.517	0.587	0.255
0.433	0.597	0.462	0.325	0.333	0.184
0.434	0.289	0.433	0.612	0.501	0.289
0.433	0.161	0.63	0.289	0.44	0.21
0.26	0.333	0.642	0.231	0.333	0.389
0.433	0.642	0.282	0.47	0.439	0.361
0.289	0.333	0.456	0.408	0.63	0.308
0.56	0.411	0.327	0.361	0.474	0.39
0.44	0.694	0.517	0.325	0.578	0.44
0.436	0.565	0.791	0.65	0.743	0.671
0.525	0.469	0.975	0.333	0.505	0.357
0.377	0.422	0.767	0.323	0.434	0.255
0.297	0.462	0.587	0.52	0.31	0.231
0.216	0.491	0.662	0.161	0.434	0.371
0.542	0.469	0.433	0.481	0.34	0.377
0.263	0.6	0.63	0.231	0.631	0.536
0.397	0.291	0.74	0.433	0.333	0.228
0.291	0.469	0.333	0.597	0.289	0.383
0.149	0.491	0.565	0.291	0.421	0.204
0.289	0.536	0.327	0.446	0.541	0.327
0.204	0.459	0.361	0.398	0.658	0.21
0.325	0.711	0.44	0.797	0.952	0.327
0.439	0.613	0.63	0.204	0.291	0.327
0.216	0.506	0.578	0.397	0.922	0.34
0.275	0.505	0.361	0.361	0.368	0.383
0.371	0.881	0.462	0.536	0.578	0.377
0.26	0.459	0.291	0.325	0.403
0.421	0.325	0.289	0.325	0.469
0.275	0.333	0.306	0.383	0.462
0.403	0.638	0.595	0.452	0.564
0.231	0.363	0.52	0.383	0.39
0.18	0.485	0.308	0.18	0.722
0.282	0.355	0.383	0.255	0.368
0.242	0.767	0.541	0.501	0.63
0.342	0.931	0.595	0.403	0.469
0.333	0.765	0.719	0.253	0.78
	0.663	0.595	0.408	0.501
	0.533	0.665	0.491	0.469
	0.421	0.397	0.481	0.665
	0.433	0.26	0.452	0.469
	0.56	0.456	0.797	0.502
	0.421	0.502	0.361	0.383
	0.612	0.719	0.469	0.357
	0.436	0.469	0.582	0.231
	0.491	0.533	0.383	0.333
	0.721	0.439	0.587	0.649
	0.52	0.469	0.434	0.578
	0.536	0.513	0.411	0.587
	0.469	0.525	0.361	0.228
	0.439	0.485	0.697	0.612
	0.631	0.342	0.6	0.253
	0.434	0.775	0.542	0.289
	0.678	0.282	0.398	0.613
	0.446	0.433	0.291	0.422
	0.761	0.434	0.7	0.44
	0.484	0.297	0.231	0.297
	0.34	0.26	0.582	0.411
	0.462	0.411	0.605	0.436
		0.31	0.878	0.517
		0.325	0.991	0.645
		0.291	0.616	0.711
		0.685	0.34	0.289
		0.638	0.308	0.422
		0.631	0.469	0.18
		0.506	0.577	0.216
		0.434	0.459	0.361
		0.397	0.44	0.231
		0.361	0.422	0.363
		0.433	0.456	0.459
		0.433	0.577	0.491
		0.582	0.459	0.456
		0.422	0.65	0.794
		0.368	0.587	0.57
			0.434	0.605
			0.452	0.289
			0.761	0.44
			0.389	0.998
			0.308	0.439
			0.842	0.411
			0.436	0.434
			0.422	0.541
			0.255	0.434
			0.325	0.325
			0.47	0.263
			0.333	0.552
			0.389	0.491
			0.289	0.282
			0.289	0.421
			0.7	0.31
			0.618	0.31
			0.204	0.469
				0.408
				0.34
				0.801
				0.582
				0.582
				1.052
				0.398
				1.003
				0.433
				0.216
				0.63
				0.361

## Sheet: Fig 3c
Mean lysosomal diameter (μm)				Histogram
DMSO	U18666A			Lysosomal size (μm)	DMSO	U18666A
0.701	4.894			0	0	0
0.475	1.888			0.2	11.875	5.71429
0.427	0.894			0.4	53.75	18.0952
0.694	2.936			0.6	25.625	10.4762
0.773	1.064			0.8	8.125	11.4286
0.592	1.255			1	0	13.3333
0.608	1.533			1.2	0	5.71429
0.554	2.118			1.4	0	6.66667
0.549	1.867			1.6	0.625	5.71429
0.496	1.371			1.8	0	4.7619
0.754	1.323			2	0	1.90476
1.598	0.731			2.2	0	1.90476
0.861	0.567			2.4	0	1.90476
0.425	2.842			2.6	0	1.90476
0.542	1.888			2.8	0	5.71429
0.577	1.533			3	0	1.90476
0.541	0.517			3.2	0	0
0.62	0.85			3.4	0	0
0.818	4.601			3.6	0	0
0.21	0.916			3.8	0	0
0.271	0.722			4	0	0
0.241	0.964			4.2	0	0
0.422	0.601			4.4	0	0
0.372	0.619			4.6	0	1.90476
0.657	0.567			4.8	0	0.952381
0.18	0.88			5	0	0
0.331	1.146
0.391	0.723
0.383	0.892
0.525	2.394
0.574	3.093
0.248	2.315
0.366	1.034
0.489	0.702
0.574	1.541
0.686	2.075
0.438	2.579
0.447	1.329
0.422	0.727
0.517	0.932
0.754	0.269
0.401	0.425
0.366	1.084
0.458	0.511
0.367	0.385
0.421	0.242
0.452	0.425
0.489	0.481
0.403	0.235
0.451	1.561
0.542	0.605
0.697	0.308
0.351	0.422
0.542	0.744
0.307	0.952
0.301	2.293
0.542	0.44
0.372	0.434
0.277	0.665
0.485	0.47
0.38	0.533
0.789	0.253
0.438	1.033
0.57	1.459
0.577	1.307
0.613	0.44
0.542	0.985
0.481	2.8
0.362	1.904
0.331	1.645
0.661	0.411
0.451	0.308
0.272	4.618
0.471	1.849
0.526	2.892
0.409	2.795
0.343	1.163
0.392	1.21
0.403	1.005
0.601	1.582
0.229	1.061
0.377	2.673
0.391	0.327
0.31	0.363
0.21	1.121
0.314	2.786
0.296	0.505
0.277	0.289
0.392	2.744
0.425	0.505
0.377	0.308
0.343	0.902
0.643	0.736
0.525	1.082
0.277	1.227
0.427	1.033
0.482	1.409
0.331	0.34
0.608	0.216
0.242	0.446
0.418	0.469
0.481	0.823
0.385	1.829
0.242	0.456
0.259	1.308
0.409
0.325
0.535
0.667
0.38
0.482
0.498
0.661
0.565
0.512
0.708
0.425
0.372
0.455
0.761
0.782
0.271
0.403
0.307
0.444
0.77
0.361
0.269
0.257
0.727
0.391
0.481
0.47
0.51
0.567
0.631
0.377
0.535
0.481
0.498
0.447
0.43
0.366
0.361
0.301
0.601
0.742
0.241
0.511
0.332
0.481
0.352
0.392
0.301
0.367
0.395
0.301
0.544
0.452
0.481

## Sheet: Fig 3d
Mean lysosomal diameter (μm)								Histogram
DMSO	281	333	639	H37Rv	M. canettii			Lysosomal size (μm)	DMSO	281	333	639	H37Rv	M. canettii
0.73	0.74	0.542	0.491	2.166	0.56			0	0.591716	0	0	0	0	0
0.216	0.582	0.297	0.736	0.78	0.764			0.2	12.426	2.72109	5.59006	6.71642	6.74157	7.7381
0.689	0.361	0.47	0.685	0.389	0.744			0.4	55.6213	31.9728	29.1925	25.3731	26.4045	42.2619
0.389	0.841	0.31	0.665	0.484	0.665			0.6	26.6272	34.6939	40.3727	31.3433	30.3371	32.1429
0.355	0.403	0.333	0.985	0.616	0.383			0.8	2.36686	17.6871	14.2857	19.403	20.7865	12.5
0.469	0.536	0.998	0.693	0.541	0.506			1	1.77515	5.44218	6.8323	6.71642	6.17978	3.57143
0.323	0.564	0.618	0.297	0.861	0.421			1.2	0.591716	3.40136	1.86335	5.22388	4.49438	1.78571
0.31	0.363	0.744	0.6	0.712	0.421			1.4	0	2.72109	0	2.23881	2.80899	0
0.297	0.333	0.551	0.422	0.689	0.462			1.6	0	0	1.24224	1.49254	0.561798	0
0.383	0.361	1.016	0.536	0.764	0.184			1.8	0	0.680272	0	0	0	0
0.469	0.323	0.469	0.665	0.7	0.462			2	0	0	0.621118	0.746269	1.1236	0
0.52	0.323	0.744	0.552	0.765	0.242			2.2	0	0.680272	0	0.746269	0.561798	0
0.65	1.313	1.227	0.777	0.761	0.161
0.219	0.861	0.469	0.791	0.642	0.228
0.505	0.52	0.525	0.587	1.146	0.325
0.398	0.712	0.439	0.422	0.638	0.291
0.325	1.118	0.403	0.546	0.861	0.371
0.446	2.243	0.56	0.561	0.57	0.491
0.325	1.073	0.595	1.168	0.517	0.52
0.422	0.582	0.613	0.845	0.47	0.642
0.47	0.811	0.491	0.456	0.474	0.408
0.291	0.936	0.439	0.887	0.411	0.649
0.434	0.639	0.616	0.814	0.368	0.421
0.462	0.807	0.403	0.371	0.517	0.582
0.323	0.63	0.422	1.437	0.878	0.462
0.6	0.533	1.541	0.614	0.639	0.767
0.857	0.517	0.297	0.595	0.411	0.583
0.462	0.434	0.26	0.831	0.952	0.51
0.325	0.744	0.361	0.765	0.842	0.505
0.289	1.221	0.841	1	0.797	0.775
0.397	0.761	0.204	0.397	0.582	0.436
0.403	0.621	1.114	0.765	0.605	0.765
0.184	0.39	0.551	0.873	0.612	0.377
0.439	0.297	0.623	1.175	0.541	0.34
0.361	0.57	0.73	1.966	0.456	0.456
0.564	0.469	0.325	0.582	1.146	0.361
0.52	0.872	0.325	0.767	1.258	0.342
0.377	0.6	0.645	0.721	0.881	0.491
0.549	0.549	0.65	0.297	0.484	0.533
0.542	0.342	0.389	0.389	0.469	0.681
0.491	0.361	0.327	0.255	0.57	0.57
0.255	0.397	0.255	0.383	0.592	0.363
0.361	0.736	0.903	1.017	0.6	0.721
0.462	0.645	0.439	0.816	0.551	0.47
0.631	0.565	0.721	0.649	1.267	0.541
0.421	0.891	0.612	0.484	1.483	0.678
0.462	0.361	0.433	0.712	1.312	0.484
0.57	0.255	0.306	0.995	1.182	0.323
0.605	0.421	0.439	0.469	1.225	0.794
0.411	0.807	0.327	0.289	0.564	0.867
0.371	0.446	0.397	0.398	0.775	0.565
0.583	0.693	0.216	0.363	1.091	0.542
0.485	0.92	0.333	0.662	0.612	0.253
0.361	0.613	0.536	0.761	0.74	0.253
0.377	0.485	0.65	0.963	0.587	0.231
0.26	0.56	0.323	0.974	0.31	0.363
0.355	0.355	0.361	0.905	0.363	0.541
0.577	0.26	0.57	0.551	0.73	0.577
0.484	0.389	0.327	0.587	1.996	0.371
0.47	0.411	0.275	0.403	0.485	0.577
0.57	0.616		0.456	0.52	0.456
0.536	0.73	0.65	1.256	0.823	0.44
0.63	0.469	0.583	0.289	1.168	0.469
0.456	0.355	0.536	2.247	1.303	0.34
0.439	0.481	0.711	0.653	0.771	0.436
0.653	0.525	0.867	0.253	0.564	0.613
0.925	1.481	0.506	0.325	0.744	0.411
0.327	0.536	0.83	0.721	0.474	0.389
0.434	0.638	0.689	0.484	0.869	0.491
0.481	0.282	0.797	0.788	0.791	1.032
0.469	1.139	0.65	0.39	0.758	0.216
0.291	0.613	0.549	0.433	0.743	0.456
0.536	0.65	0.517	0.403	0.777	0.403
0.452	1.36	0.653	0.764	0.709	0.582
0.469	0.811	0.546	1.615	0.649	0.525
0.469	0.595	0.587	0.533	0.623	0.411
0.577	1.871	0.694	0.758	1.065	0.902
0.361	0.389	0.389	0.546	0.436	0.541
0.289	0.446	0.377	0.866	0.751	0.39
0.505	0.421	0.63	1.696	1.016	0.325
0.323	0.605	0.578	0.887	1.061	0.517
0.306	0.764	0.525	1.375	0.536	0.663
0.325	0.872	0.289	0.582	0.342	1.041
0.693	0.92	0.433	0.484	0.816	0.505
0.433	0.613	1.555	1.462	0.52	0.371
0.779	0.577	0.551	0.506	0.491	0.403
0.616	0.613	0.587	0.684	0.52	0.377
0.439	1.114	0.63	0.505	0.621	0.694
0.693	0.368	0.83	0.517	0.501	0.411
0.51	0.462	0.6	0.355	0.26	0.582
0.39	0.665	0.578	0.896	0.398	0.439
0.446	0.383	0.631	0.47	0.6	0.481
0.361	0.517	0.398	1.133	0.794	0.474
0.469	0.403	0.623	0.565	0.47	0.686
0.469	0.361	0.711	1.121	1.371	0.525
0.533	0.434	0.801	0.857	0.51	0.327
1.026	0.63	0.998	0.902	0.614	0.408
1.19	0.389	0.794	0.65	0.434	0.327
0.397	0.618	0.491	0.456	0.678	0.816
0.184	0.456	0.63	0.505	0.613	0.411
0.051	0.439	0.327	0.578	0.253	0.469
0.403	0.721	0.505	0.777	0.681	0.678
0.721	0.308	0.577	0.722	0.325	0.502
0.371	0.546	0.564	0.686	0.456	0.422
0.255	0.694	0.541	0.662	0.456	0.614
0.587	0.689	0.565	1.076	0.291	0.807
0.361	0.807	0.541	0.552	0.39	0.761
0.52	1.386	0.484	0.577	0.371	0.357
0.525	0.582	0.892	0.408	0.361	0.595
0.51	0.456	0.614	0.433	0.21	0.462
0.289	0.439	0.549	0.403	0.398	1.085
0.621	0.536	1.016	0.595	0.242	0.469
0.434	0.788	0.777	0.323	0.436	0.767
0.542	0.631	0.884	1.155	1.052	0.47
0.65	0.456	0.549	0.433	0.291	0.333
0.56	0.631	0.91	0.525	0.924	1.141
1.011	0.605	0.355	0.57	0.446	0.253
0.469	0.985	0.436	0.263	0.744	0.325
0.398	0.39	0.56	0.411	0.552	0.577
0.446	0.577	0.722	0.841	1.572	0.618
0.26	0.565	0.325	0.506	0.491	0.63
0.552	0.587	0.968	0.564	0.57	0.397
0.397	0.736	0.788	0.297	0.439	0.361
0.469	0.355	1.068	0.551	0.578	0.26
0.26	0.788	0.971	0.333	0.506	1.233
0.44	0.377	0.34	0.551	0.355	0.491
0.459	0.549	0.469	0.533	0.253	0.469
0.31	0.51	0.56	0.517	0.253	0.253
0.446	0.333	0.34	0.389	0.361	0.52
0.456	0.434	0.73	0.433	0.433	0.397
0.44	0.397	0.433	0.26	0.446	0.841
0.44	0.47	0.614	1.182	0.361	0.389
0.456	0.57	1.034	0.439	0.736	0.658
0.469	0.866	0.421	0.433	0.439	0.408
0.433	1.12	0.587		0.878	0.485
0.361	0.985	0.623		0.462	0.83
0.517	1.02	0.65		0.47	0.506
0.253	0.764	0.807		0.801	0.681
0.505	0.761	0.403		0.446	0.631
0.291	0.658	0.845		0.513	0.565
0.434	0.764	0.505		0.697	0.74
0.501	0.92	2		0.368	0.52
0.408	0.775	0.52		1.032	0.577
0.323	0.595	0.851		0.74	0.65
0.144	0.645	0.47		0.981	0.721
0.51	0.491	0.542		0.649	0.903
0.361	0.623	0.621		2.064	0.744
0.456		0.65		0.63	0.744
0.513		0.721		1.221	0.469
0.361		0.583		0.744	0.693
0.325		0.439		0.263	0.841
0.436		0.469		0.697	0.63
0.613		0.697		0.501	0.308
0.446		0.398		0.614	0.613
0.434		1.124		0.541	0.422
0.275		1.046		0.744	0.161
0.398		0.694		0.645	0.653
0.517		0.541		0.792	0.775
0.47		0.411		0.433	0.51
0.697		0.56		1.371	0.361
0.685		0.263		0.505	0.44
0.597		0.513		0.469	0.327
0.327				0.433	0.884
0.439				0.56	1.118
0.398				0.744	0.685
0.474				0.446	0.613
0.323				0.645	0.361
0.289				0.712	0.938
0.263				0.949
				0.469
				0.216
				0.18
				0.18
				0.422
				0.525
				0.947
				0.582
				0.794

## Sheet: Fig 3e
Lamp-1 gene expression level to β-actin
UT	DMSO	U18666A	H37Rv
4164.77	5209.78	6566.78	4960.42
3284.51	3185.58	6603.98	6209.85
4282.7	5200.02	6942.47	4967.49

## Sheet: Fig 3f
Lamp-1 protein level to β-actin
UT	DMSO	U18666A	H37Rv
8100.74	7499.56	7466.21	5712.37
7593.76	6406.66	6459.38	5960.33

[truncated: 12 more sheets: Fig 4b, Fig 5b, Fig 5d, Fig 5e, Fig 6b, Fig 6c, Fig 7b, Fig 7d, Suppl Figure 3A , Suppl Fig3B, Suppl Fig3C, Suppl Fig3D]
