# Supplementary material for: Inhibition of the Niemann-Pick C1 protein is a conserved feature of multiple strains of pathogenic mycobacteria
Source: Nat Commun. 2022 Sep 9;13:5320. doi: 10.1038/s41467-022-32553-0 (PMC9463166; doi:10.1038/s41467-022-32553-0)
Supplement: Supplementary file 4 — Source Data [file 41467_2022_32553_MOESM4_ESM.zip › Suppl Fig 4 MALDI MS RAW DATA.xlsx]

## Sheet: Spotset
Spot position	Strains name
B1	232
B2	281
B3	346		POS : positive ion mode
B4	372		NEG : negative ion mode
B5	119
B6	212
B7	333
B8	345
B9	374
B10	649
B11	173
B12	293
B13	318
B14	367
B15	440
B16	639
B17	cdc1551
B18	h37rv bei
B19	h37rv icl
B20	m. bovis
B21	m. abscessus
B22	m. avium
B23	m. smegmatis
B24	m. canettii
D1	mtb east african indan
D2	mtb hn878
D3	m. leprae
D4	slamonella

## Sheet: B1_POS
Index	Centroid Mass	Lower Bound	Upper Bound	Charge (z)	Height	Relative Intensity	Area	S/N Ratio	Resolution	Isotope Cluster Area
1	500.28	499.93	500.5	1	236	1.77	3230.06	19.28	3168.37	4652.84
2	501.185	500.94	501.5	1	377	2.83	4279.6	26.27	5020.74	4471.18
3	502.265	501.95	502.54	1	267	2	3469.63	16.78	2596.75	3056.51
4	503.275	503.22	503.64	1	195	1.46	1909.83	10.36	5439.09	2702.29
5	504.31	503.88	504.69	1	383	2.87	4418.59	29.03	4871.83	5175.45
6	505.241	504.87	505.54	1	243	1.82	4100.11	15.56	2054.06	3805.02
7	506.321	506.09	506.73	1	314	2.36	3783.84	20.4	3306.32	3689.03
8	507.282	506.94	507.66	1	204	1.53	4115.25	13.89	1963.46	4279.97
9	508.311	507.9	508.54	1	273	2.05	3851.51	18.37	3033.39	3709.3
10	510.335	509.83	510.61	1	394	2.96	4858.91	30.69	4218.63	6110.99
11	512.321	511.87	512.57	1	385	2.89	4217.25	29.87	4815.76	5193.4
12	513.276	512.92	513.72	1	215	1.61	3663.1	13.77	2141.46	3269.28
13	514.311	514.11	514.64	1	247	1.85	2978.33	15	3721.94	2730.37
14	516.284	515.97	516.64	1	180	1.35	2938.77	12.38	2550.13	3060.05
15	518.299	517.88	518.59	1	293	2.2	3237.21	22.09	3852.91	3929.71
16	519.133	518.84	519.23	1	395	2.97	2883.07	25.71	7141.45	3684.95
17	520.303	520.17	520.76	1	237	1.78	2996.77	14.65	3465.3	3480.25
18	522.317	521.93	522.52	1	208	1.56	2884.88	14.24	3490.06	3076.06
19	524.322	523.84	524.65	1	235	1.77	3695.82	18.3	3310.4	4659.61
20	525.303	525.11	525.59	1	211	1.59	2782.95	11.75	3604.09	2227.07
21	526.324	526.03	526.55	1	299	2.25	3138.74	17.8	4313.8	2570.28
22	527.187	526.77	527.28	1	276	2.07	2540.67	15.57	5682.52	2726.21
23	528.313	528.08	528.61	1	273	2.05	3125.39	20.21	3872.88	4230.46
24	530.308	530.12	530.62	1	230	1.73	2808.5	16.49	3810.78	3500.36
25	532.313	532.1	532.59	1	269	2.02	2815.64	18.77	4081.15	3194.19
26	533.275	533.08	533.55	1	193	1.45	2414.99	10.92	2814.81	2180.5
27	534.32	534.06	534.6	1	294	2.21	3241.12	20.78	4108.07	3639.35
28	535.314	535.17	535.65	1	208	1.56	2733.56	11.02	3415.34	2446.43
29	536.032	535.81	536.14	1	222	1.66	1204.98	13.87	8452.7	1245.63
30	536.32	536.14	536.58	1	228	1.71	2556.73	13.82	3852.29	2521.61
31	537.034	536.92	537.15	1	561	4.21	3071.71	39.49	7991.61	3469.08
32	538.33	538.14	538.51	1	240	1.81	2228.85	15.3	3628.14	2566.94
33	540.343	539.95	540.68	1	315	2.36	3594.75	22.97	4187.79	4128.12
34	541.12	540.91	541.21	1	212	1.59	1595.62	11.41	6991.89	1592.22
35	542.327	541.87	542.7	1	233	1.75	3822.56	18.15	3332.89	4744.76
36	544.334	544.13	544.63	1	214	1.61	2633.91	14.35	3747.22	2719.03
37	546.331	546.11	546.48	1	235	1.76	2226.48	15.25	4664.45	2468.62
38	547.296	547.08	547.67	1	163	1.22	2958.69	10.27	2320.03	3245.59
39	548.32	548.1	548.62	1	219	1.64	2884.7	14.11	2991.56	2801.16
40	549.323	549.11	549.64	1	181	1.36	2441.75	10.15	4041.36	2256.67
41	550.327	550.15	550.54	1	311	2.33	2428.39	19.05	5979.14	2454.4
42	551.045	550.83	551.15	1	342	2.56	2287.14	24.13	6712.5	2852.48
43	551.535	551.45	551.67	1	524	3.93	2400.48	38.28	9354.4	3257.39
44	552.337	552.16	552.46	1	341	2.56	2366.85	22.47	5206.84	2914.15
45	553.326	553.16	553.5	1	234	1.76	1851.08	11.99	4039.97	1539.03
46	554.368	554.11	554.74	1	814	6.11	7132.21	65.87	5781.52	9503.52
47	556.369	556.04	556.51	1	13231	99.32	74761.8	1106.75	7777.77	105850
48	558.383	558.12	558.52	1	2590	19.44	14995.7	174	7554.54	13935.6
49	560.351	560.06	560.63	1	298	2.23	3270.98	18.15	3778.1	2870.63
50	562.333	561.84	562.6	1	242	1.82	3090.72	17.07	4131.51	3340.64
51	563.33	563.1	563.68	1	187	1.4	2685.76	11.07	3213.65	2468.09
52	564.334	564.13	564.65	1	254	1.91	2708.41	16.2	3753.98	2751.48
53	565.549	565.47	565.74	1	244	1.83	1352.99	16.32	7872.51	1835.95
54	566.328	566.07	566.51	1	258	1.94	2233.23	16.87	3804.31	2965.33
55	567.323	567.09	567.75	1	197	1.48	3024.48	12.98	2971.55	3261.48
56	568.339	568.16	568.81	1	691	5.19	5946.88	52.76	5716.19	7185.23
57	570.349	570.07	570.5	1	3760	28.23	22319	311.05	7398.73	31065.2
58	572.363	572.11	572.5	1	3507	26.33	20736.1	280.15	7275.1	27073.8
59	574.369	573.93	574.69	1	745	5.59	6720.09	52.59	5594.81	6771.61
60	575.36	575.1	575.69	1	255	1.92	3305.03	12.35	3791.92	1871.77
61	576.354	576.06	576.65	1	372	2.79	4191.63	27.18	4566.24	4823.54
62	577.358	577.1	577.47	1	254	1.91	2246.67	10.59	6052.1	1303.27
63	577.538	577.47	577.78	1	202	1.52	1285.84	13.2	7680.51	1850.4
64	578.36	578.03	578.52	1	428	3.21	3662.43	29.82	5215.1	4435.79
65	579.354	579.05	579.47	1	259	1.94	2083.49	11.28	5081.45	1271.06
66	579.571	579.47	579.72	1	644	4.83	3471.48	48.62	8060.85	4553.5
67	580.359	579.88	580.5	1	205	1.54	3018.76	12.27	2771.38	3556.56
68	582.336	582.08	582.57	1	363	2.73	3502.09	26.61	4423.27	4313.3
69	583.328	583.1	583.68	1	185	1.39	2348.82	10.36	3508.54	1712.9
70	584.337	584.06	584.65	1	665	4.99	5432.36	52.32	5895.18	6886.3
71	585.339	584.91	585.71	1	286	2.15	3426.56	16.01	4204.38	2308.35
72	586.349	585.89	586.72	1	1374	10.31	9734.39	111.5	7116.1	12680.6
73	587.319	587.13	587.66	1	549	4.12	6261	31.08	3610.74	4253.27
74	588.358	588.11	588.74	1	1759	13.21	12313.1	138.83	6841.49	15275.6
75	590.359	590.07	590.77	1	752	5.65	6629.95	59.46	5412.67	8388.6
76	592.345	592.08	592.72	1	634	4.76	6105.49	51.75	5950.33	8394.79
77	593.583	593.47	593.71	1	1144	8.59	5749.86	91.95	8621.7	8218.16
78	594.356	594.09	594.51	1	408	3.06	3842.76	28.29	6086.2	4939.5
79	595.32	595.08	595.54	1	941	7.07	6420.3	70.45	8182.65	7652.85
80	596.338	596.06	596.78	1	390	2.93	4486.81	22.34	4527.52	3149.08
81	597.344	596.97	597.77	1	204	1.53	2978.32	12.35	3700.15	2402
82	598.343	598.01	598.72	1	335	2.51	3772.51	24.27	3913.47	4353.63
83	600.342	600.03	600.64	1	444	3.33	3925	34.67	5149.74	5110.37
84	601.332	601.09	601.71	1	270	2.03	3079.63	15.57	4384.61	2388.44
85	602.339	602.1	602.81	1	675	5.07	5794.77	53.25	6129.64	7407.87
86	603.356	603.04	603.49	1	440	3.31	3729.59	21.68	6178.36	2272.74
87	604.36	604.07	604.81	1	1201	9.01	9672.44	98.73	5993.85	13115.2
88	606.35	606.01	606.75	1	494	3.71	5388.69	38.87	4879.39	6952.7
89	607.596	607.49	607.87	1	319	2.39	2031.48	22.42	7368.5	2692.64
90	608.342	607.87	608.54	1	544	4.08	5071.9	40.83	6340.38	6641.82
91	609.291	609.01	609.8	1	435	3.26	6002.84	30.34	3379.36	6220.15
92	610.339	610.06	610.75	1	432	3.24	5007.25	27.59	4376.28	4385.8
93	611.32	610.85	611.8	1	230	1.72	3713.44	14.3	3205.08	3125.95
94	612.354	612.07	612.65	1	239	1.8	2816.23	14.78	3806.07	2457
95	613.344	613.08	613.64	1	181	1.36	2262.11	10.41	3256.33	2043.96
96	614.368	614.07	614.79	1	375	2.81	3990.8	28.56	4655.79	4993.37
97	616.346	616.09	616.71	1	332	2.49	3483.2	24.77	4681.6	4155.59
98	617.312	617.11	617.45	1	421	3.16	3173.11	24.28	6361.03	2881.44
99	617.535	617.45	617.71	1	336	2.52	2206.31	20.44	6617.2	2384.62
100	618.343	618.15	618.69	1	511	3.84	5568.82	39.1	4787.77	6933.48
101	619.539	619.45	619.84	1	204	1.53	1835.74	10.27	5218.78	1807.37
102	620.355	620.01	620.73	1	390	2.92	4870.38	30.75	4288.56	6407.43
103	622.363	621.99	622.59	1	335	2.51	4158.32	24.67	3590.42	5259.2
104	623.347	622.86	623.57	1	250	1.88	3177.74	14.12	3490.4	2438.46
105	624.36	624.02	624.71	1	331	2.49	3646.71	23.68	3901.42	4037.46
106	625.32	625.05	625.76	1	216	1.62	2896.99	13.14	3571.02	2417.49
107	626.363	625.97	626.82	1	289	2.17	3408	20.92	4328.27	3781.22
108	628.372	628.08	628.75	1	284	2.13	3274.46	21.36	4333.02	3977.61
109	630.359	630.02	630.76	1	230	1.73	3158.6	17.85	3463.38	4233.05
110	631.394	631.1	631.45	1	281	2.11	2787.49	11.38	5272.55	2380.86
111	631.53	631.45	631.78	1	439	3.3	2878.18	29.52	8140.82	4385.23
112	632.347	632.01	632.48	1	287	2.15	3231.84	15.96	4160.79	3540.25
113	633.555	633.44	633.89	1	788	5.92	5628.56	60.18	7061.33	7842.98
114	634.35	634.01	634.48	1	278	2.09	3238.74	14.55	3631.44	3811.54
115	636.367	636.15	636.59	1	237	1.78	2796.68	14.95	3086.51	3076.79
116	637.364	636.91	637.86	1	407	3.06	4502.26	30.99	5205.67	5391.37
117	638.378	638.03	638.66	1	349	2.62	4090.65	22.61	3878.08	3675.02
118	640.39	640	640.81	1	307	2.3	3813.99	23.64	3890.3	4754.48
119	642.379	642.12	642.68	1	203	1.53	2622.93	12.85	3221.53	2526
120	644.381	644.07	644.79	1	195	1.46	2769.25	13.22	3532.13	2810.12
121	645.432	644.98	645.73	1	277	2.08	4488.12	20.77	2383.31	5423.08
122	646.394	646.18	646.73	1	283	2.13	3528.2	16.7	3910.82	2805.96
123	648.412	648	648.75	1	174	1.3	3147.23	12.85	2108.69	4024.02
124	650.379	649.98	650.78	1	198	1.49	3363.1	15.02	2503.13	4341.3
125	651.375	651.03	651.77	1	182	1.36	2748.11	10.67	2963.66	2223.41
126	652.371	651.92	652.71	1	198	1.48	2990.83	13.56	3129.85	3214.66
127	654.389	653.94	654.74	1	204	1.53	2807.18	14.59	3593	3196.78
128	656.392	656.07	656.76	1	248	1.86	2916.57	17.18	3832.62	3105.78
129	657.379	657.08	657.84	1	179	1.34	2725.39	11.31	2785.23	2584.16
130	658.398	657.98	658.74	1	183	1.38	2537.98	12.01	3827.96	2460.74
131	659.357	658.99	659.87	1	299	2.25	4185.84	22.63	3524.6	5110.02
132	660.373	660.14	660.75	1	249	1.87	2832.48	13.39	4770.52	1898.71
133	661.33	661.16	661.47	1	291	2.19	2299.54	15.18	5937.11	2182.43
134	662.382	662.12	662.76	1	225	1.69	2814.44	15.43	3960.75	3139.17
135	663.398	663.25	663.84	1	379	2.84	4349.4	26.48	5576.76	5128.53
136	664.404	664.09	664.9	1	303	2.27	3265.7	17.91	4892.4	2502.32
137	665.399	664.98	665.77	1	166	1.25	2811.83	10.86	2602.51	2705.37
138	668.39	668.08	668.69	1	165	1.24	2195.43	11.21	2756.33	2486.66
139	670.403	670.04	670.68	1	168	1.26	2199.28	10.85	3135.57	2247.08
140	671.256	671.11	671.35	1	221	1.66	1412.5	10.81	10108.3	1412.5
141	672.401	671.95	672.75	1	224	1.68	3099.82	17.73	4449.36	4152.25
142	674.395	674.13	674.72	1	192	1.44	2248.79	12.88	4742.18	2484.65
143	676.404	676	676.78	1	211	1.58	2816.71	15.93	3989.27	3570.38
144	678.408	678.1	678.89	1	169	1.27	2477.05	10.99	3392.87	2476.71
145	685.477	685.09	685.85	1	380	2.86	3800.87	29.09	6100.41	4781.36
146	686.453	686.18	686.77	1	232	1.74	2775.72	12.94	3790.65	2004.3
147	694.412	694.15	694.75	1	179	1.34	2233.56	11.91	3493.17	2380.44
148	696.427	696.18	696.82	1	177	1.33	2078.35	11.14	3332.43	2033.87
149	698.069	697.91	698.18	1	157	1.18	903.96	12.5	9775.35	1478.61
150	699.07	698.87	699.19	1	284	2.13	1607.62	18.13	9155.52	1591.32
151	701.429	700.97	701.82	1	143	1.07	2451.33	10.27	2908.68	3086.62
152	703.198	702.81	703.34	1	1381	10.37	8799.02	106.22	8247.1	11603.8
153	710.432	710.13	710.82	1	190	1.43	2275.7	13.46	3836.43	2572.51
154	713.074	712.92	713.2	1	213	1.6	1146.96	15	8484.39	1394.73
155	714.455	714.19	714.78	1	169	1.27	2065.2	10.48	3825.37	2047.84
156	719.169	718.86	719.29	1	204	1.53	1388.06	12.04	9851.89	1386.53
157	720.581	720.23	720.91	1	584	4.38	5438.71	49.91	7035.76	8458.54
158	724.461	724.07	724.78	1	149	1.12	2206.97	10.03	2812.7	2448.14
159	726.45	726.26	726.91	1	152	1.14	2181.86	10.66	3175.6	2743.07
160	734.565	734.45	734.85	1	246	1.85	2010.69	16.4	7185.14	3350.43
161	735.525	735.18	735.78	1	186	1.39	2376.22	11.56	3374.64	2237.07
162	736.563	736.13	736.84	1	274	2.06	3194.47	19.49	5096.22	3489.42
163	750.532	750.14	750.75	1	168	1.26	1885.62	13.49	3335.16	2340.52
164	752.525	752.1	752.86	1	192	1.44	2481.46	18.05	3542.92	3744.71
165	756.479	755.87	756.88	1	142	1.06	2584.54	11.61	2738.43	2957.31
166	757.398	757.16	757.82	1	280	2.11	2927.98	22.01	6795.84	3069.27
167	758.436	758.14	758.94	1	189	1.42	2551.26	13.46	3095.72	2253.71
168	764.516	764.15	764.85	1	158	1.19	2049.6	13.05	3318.98	2368.12
169	765.467	765.23	765.76	1	155	1.17	1804.22	10.71	4110.59	1567.16
170	766.499	766.22	766.86	1	156	1.17	2339.33	12.46	2987.94	2418.32
171	768.508	768.13	768.95	1	168	1.26	2343.77	14.29	3156.49	2693.59
172	770.487	770.11	770.79	1	136	1.02	1767.6	11.39	3458.53	2086.04
173	772.487	772.01	772.9	1	142	1.06	2309.84	12.34	2842.86	2757.94
174	774.481	774.22	774.94	1	119	0.9	2068.82	10.84	2484.65	3022.36
175	778.506	778.15	778.9	1	130	0.98	2044.5	10.38	2897.56	2070.7
176	779.396	779.18	779.54	1	183	1.38	1606.9	13.96	6974.12	2413.67
177	782.487	782.12	782.84	1	130	0.97	1797.28	11.18	3025.79	2095.67
178	784.492	784.15	784.77	1	125	0.94	1578.61	10.65	3292.29	1944.37
179	785.465	784.93	785.65	1	147	1.1	1938.94	10.36	3971.93	2102.66
180	788.533	788.11	788.87	1	116	0.87	2072.33	10.74	2029.74	2765.68
181	794.61	794.15	794.83	1	335	2.51	3259.77	33.62	6571.88	4216.21
182	796.557	796.05	796.88	1	141	1.06	2315.87	12.85	3071.5	2701.93
183	798.501	798.13	798.87	1	107	0.8	1863.08	10.69	2602.99	2518.55
184	799.437	799.11	799.65	1	165	1.24	1816.1	11.22	7579.85	1708.61
185	800.488	800.15	800.87	1	124	0.93	1936.71	10.15	3154.97	2009.31
186	801.727	801.64	801.9	1	155	1.16	1005.76	12.47	7540.47	1430.16
187	806.553	806.09	806.89	1	136	1.02	2089.55	13.27	4089.93	2563.6
188	808.57	808.03	808.91	1	212	1.59	2703.98	21.86	3886.07	3510.62
189	810.591	810.19	810.87	1	188	1.41	2027.11	17.81	4318.94	2392.02
190	811.586	811.12	811.91	1	131	0.98	1734.48	10.07	2949.65	1427.03
191	815.741	815.63	815.95	1	139	1.05	913.97	11.84	9451.98	1387.49
192	820.54	820.18	820.86	1	112	0.84	1721.73	10.12	3255.14	1811.43
193	822.629	822.05	822.86	1	210	1.57	2561.99	24.18	5447.84	3922.52
194	824.586	824.08	824.8	1	161	1.21	2118.22	17.2	4248.43	2954.39
195	826.574	826.29	826.95	1	136	1.02	1602.12	11.95	4091.42	1580.12
196	829.769	829.62	829.98	1	287	2.15	1927.36	31.1	8049.1	3131.91
197	833.335	833.14	833.48	1	968	7.27	5153.54	119.21	10658.4	8281.5
198	836.644	836.11	836.91	1	276	2.07	2800.15	33.37	6459.75	4347.39
199	838.619	838.23	838.93	1	173	1.3	2140.54	18.12	4094.14	2512.1
200	842.579	842.16	842.95	1	117	0.88	1846.19	11.56	3073.2	2125.64
201	843.784	843.62	844.09	1	229	1.72	1862.69	22.68	7365.24	2615.77
202	844.583	844.09	844.7	1	124	0.93	1381.13	10.16	4286.75	1986.78
203	850.621	850.13	850.85	1	166	1.25	1914.2	18.19	5325.4	2442.21
204	852.635	852.5	852.9	1	162	1.22	1377.49	15.75	5489.02	1962.84
205	854.591	854.09	854.9	1	122	0.92	1770.55	14.38	3411.7	2590.09
206	855.776	855.65	856.07	1	155	1.16	1188.77	15.95	7485.87	2023.83
207	856.612	856.07	856.72	1	134	1	1479.85	10.79	7545.56	1459.54
208	857.8	857.33	858	1	390	2.93	3712.71	49.12	7098.08	5440.31
209	858.581	858.27	858.7	1	141	1.05	1302.69	12.58	6024.41	1939.42
210	860.577	860.11	860.92	1	109	0.82	1334.29	11.16	5575.2	1606.34
211	862.579	862.19	863.02	1	110	0.83	1585.84	11.56	3449.47	1727.54
212	864.597	864.22	864.85	1	112	0.84	1287.55	13.15	4916.89	1907.11
213	866.588	866.21	867.01	1	113	0.85	1593.81	12.7	4094.05	2158.38
214	868.592	868.19	868.98	1	127	0.95	1723.2	15.73	3348.47	2570.25
215	869.795	869.71	870.06	1	140	1.05	821.85	14.12	10417.2	1472.71
216	871.815	871.67	872.02	1	459	3.44	2954.81	58.91	7733.52	4786.18
217	872.606	872.33	872.71	1	140	1.05	1293.93	12.66	5905.32	1691.85
218	874.611	874.26	874.99	1	134	1.01	1653.39	17.33	4172.87	2591.41
219	875.598	875.19	875.97	1	128	0.96	1663.31	12.05	5038.92	1419.32
220	876.59	876.15	876.92	1	123	0.93	1582.31	12.47	3436.72	1558.92
221	880.615	880.35	880.88	1	101	0.76	1140.14	10.36	4489.11	1296.51
222	882.58	882.11	882.98	1	97	0.73	1496.24	11.63	3344.94	2050.71
223	883.817	883.72	884.03	1	183	1.37	1228.28	22.42	7661.62	2126.65
224	885.827	885.49	886.08	1	417	3.13	3445.62	56.93	7614.58	5415.89
225	888.643	888.23	888.96	1	128	0.96	1580.44	16.85	2641.42	2452.07
226	890.572	890.23	890.95	1	93	0.7	1435.99	10.55	3475.73	1688.69
227	894.584	894.22	894.92	1	87	0.66	1290.11	12.13	4871.01	2039.31
228	897.825	897.71	898.04	1	174	1.31	1107.64	21.08	9125.29	1941.09
229	898.619	898.2	898.74	1	134	1.01	1266.23	12.44	8451.76	1542.57
230	899.848	899.7	900.09	1	614	4.61	3742.03	92.1	8908.22	6196.32
231	902.619	902.14	903.01	1	94	0.71	1317.43	11.39	2883.31	1824.23
232	904.581	904.29	904.97	1	87	0.65	1231.06	11.34	3590.27	1831.8
233	906.609	906.23	906.96	1	88	0.66	1227.1	11.1	4171.27	1575.23
234	908.601	908.18	908.92	1	87	0.65	1322.95	11.68	2871.63	1943.36
235	911.84	911.73	912.05	1	172	1.29	1017.05	23.22	9360.64	1851.3
236	913.859	913.7	914.21	1	378	2.84	2838.31	59.78	7397.56	4957.07
237	919.434	919.17	919.9	1	181	1.36	1774.23	27.01	9102.12	2542.47
238	922.62	922.16	922.98	1	77	0.58	1428.33	10.7	3006.4	1881.21
239	925.874	925.66	926.07	1	101	0.75	825.58	11.92	7888.47	1592.13
240	927.881	927.72	928.25	1	325	2.44	2616.9	51.03	7337.06	4199.33
241	941.453	941.15	941.75	1	1330	9.98	8368.9	245.07	9640.47	13983.5
242	955.471	955.1	955.68	1	141	1.06	1154.7	23.13	7562.53	2124.68
243	955.914	955.68	956.09	1	180	1.35	1193.64	28.54	8662.44	1902.76
244	957.432	957.24	957.73	1	199	1.5	1446.54	30.15	10354.2	1958.02
245	967.503	967.19	967.75	1	92	0.69	799.4	12.84	5817.09	1240.02
246	969.485	969.15	969.8	1	319	2.4	2610.36	63.62	9327.09	4697.97
247	969.93	969.8	970.14	1	157	1.18	1224.69	27.16	7129.36	2141.82
248	983.509	983.14	983.77	1	659	4.95	4402.34	143.23	9765.95	7599.18
249	985.517	985.15	985.78	1	126	0.95	1321.45	12.95	6275.44	685.12
250	997.963	997.81	998.3	1	128	0.96	810.73	24.26	7933.34	1349.57
251	999.489	999.23	999.62	1	112	0.84	688.7	15.33	10975.6	736.3
252	1000.64	1000.26	1001.06	1	66	0.5	1207.39	14.77	2131.08	2068.2
253	1003.64	1003.09	1003.95	1	59	0.45	977.71	10.7	3120.82	1220.87
254	1011.97	1011.79	1012.26	1	98	0.74	813.88	19.69	7637.12	1300.71
255	1018.65	1018.31	1019.07	1	66	0.5	704.82	12.03	3834.02	856.78
256	1025.99	1025.87	1026.22	1	112	0.84	744.61	24.49	8498.4	1269.07
257	1037.74	1037.36	1038.21	1	74	0.55	1253.88	14.18	2998.66	1617.3
258	1045.71	1045.29	1046.09	1	70	0.53	758.52	12.97	5617.35	827.22
259	1050.69	1050.38	1051	1	49	0.37	638.85	10.49	2789.13	1201.76
260	1057.67	1057.35	1058.22	1	51	0.38	739.66	10.5	2738.45	1062.51
261	1060.85	1060.76	1061.2	1	65	0.49	417.36	10.77	8324.22	695.8
262	1103.55	1103.17	1103.7	1	76	0.57	556.9	16.98	9215.38	1007.07
263	1145.59	1145.38	1145.77	1	58	0.44	389.44	11.83	7973.4	571.11
264	1179.7	1179.44	1180.05	1	246	1.85	1715.52	84.16	10773.9	3518.95
265	1181.71	1181.3	1182.17	1	96	0.72	803.09	17.46	9335.2	585.54
266	1193.71	1193.53	1194.06	1	95	0.72	636.1	27.16	11227.2	1133.82
267	1195.71	1195.42	1196.04	1	60	0.45	531.87	13.82	6864.22	737.12
268	1207.74	1207.53	1207.95	1	131	0.98	828.02	41.2	9559.2	1604.18
269	1208.75	1208.36	1209.24	1	93	0.7	925.25	16.51	6351.57	558.95
270	1221.76	1221.37	1222.13	1	337	2.53	2268.44	117.96	10212.9	4380.12
271	1235.77	1235.53	1236.12	1	56	0.42	482.88	17.7	7704.29	1071.28
272	1237.76	1237.42	1237.96	1	65	0.49	531.01	13.06	6662.1	579.75
273	1249.78	1249.62	1250.39	1	64	0.48	492.15	17.36	10609.5	898.58
274	1341.74	1341.44	1342.07	1	32	0.24	278.69	10.29	4020.32	697.25
275	1351.47	1351.27	1351.7	1	386	2.9	2426.38	142.65	10686.5	4054.77
276	1367.45	1367.19	1367.67	1	48	0.36	228.46	14.76	13025.8	456.61
277	1413.75	1413.6	1414.18	1	46	0.34	318.54	14.54	10783.5	530.61
278	1417.93	1417.78	1418.33	1	43	0.32	304.72	13.32	7631.86	466.58
279	1426.43	1426.21	1426.65	1	44	0.33	260.58	14.88	10961.9	532.35
280	1440.47	1440.15	1440.64	1	38	0.29	191.68	12.72	12702.2	485.27
281	1445.96	1445.7	1446.21	1	32	0.24	205.11	11.06	6827.29	473.69
282	1454.48	1454.33	1454.68	1	33	0.25	115.48	11.14	12812	249.91
283	1460	1459.57	1460.28	1	107	0.8	647.27	50.33	11489.3	1592.46
284	1468.48	1468.24	1468.79	1	44	0.33	327.86	19.33	9289.39	806.15
285	1483.53	1483.32	1483.81	1	36	0.27	236.63	14.21	9832.59	480.99
286	1488.02	1487.71	1488.28	1	43	0.32	242.08	15.7	12579.8	447.52
287	1502.06	1501.66	1502.33	1	48	0.36	386.39	21.4	8280.54	939.49
288	1589.71	1589.48	1590.22	1	390	2.93	2600.17	199.44	10771.6	5193.57
289	1603.73	1603.51	1604.03	1	32	0.24	281.61	15.12	6301.09	641.71
290	1605.68	1605.48	1606.18	1	59	0.44	417.51	20.8	9927.35	506.37
291	1617.74	1617.43	1618	1	50	0.38	394.36	21.89	9875.21	729.82
292	1631.75	1631.3	1632.27	1	107	0.81	954.54	56.38	9609.87	2098.79
293	1774.68	1774.35	1775.05	1	23	0.17	222.05	10.09	5762.25	410.12
294	1802.65	1802.4	1802.82	1	21	0.15	106.05	11.1	11890	319.64
295	1827.94	1827.7	1828.43	1	55	0.41	383.69	31.63	10922.3	857.58
296	1869.99	1869.57	1870.39	1	72	0.54	485.66	42.85	11640.6	1073.53
297	1885.96	1885.55	1886.27	1	21	0.16	172.55	11.27	8050.94	434.55
298	2081.97	2081.64	2082.37	1	19	0.14	161.36	10.29	8502.23	253.11
299	2108.22	2108.05	2108.7	1	29	0.21	213.75	19.33	11780.7	443.42
300	2108.94	2108.7	2109.1	1	28	0.21	209.4	16.7	10948.3	600
301	2111	2110.51	2111.56	1	35	0.26	360.6	20.16	6457.55	640.19
302	2122.96	2122.76	2123.12	1	28	0.21	141.79	20.78	16690.3	609.96
303	2124.03	2123.75	2124.66	1	30	0.23	353.29	18.54	5488.98	649.14
304	2124.98	2124.66	2125.59	1	48	0.36	464.71	20.51	9171.65	364.27
305	2136.96	2136.57	2137.57	1	66	0.5	541.59	62.96	11412	2114.4
306	2138.98	2138.68	2139.62	1	103	0.77	867.63	48.23	11090.2	762.38
307	2151	2150.74	2151.66	1	34	0.25	435.41	26.96	4150.02	1286.62
308	2151.99	2151.66	2152.66	1	67	0.5	630.85	31.99	11186	581.63
309	2153.01	2152.66	2153.66	1	70	0.52	741.54	37.58	8098	873.38
310	2154.98	2154.69	2155.55	1	52	0.39	440.59	21.87	10571	332.29
311	2165.01	2164.65	2165.45	1	104	0.78	864.95	103.41	11112.6	3233.02
312	2168.02	2167.77	2168.58	1	96	0.72	766.8	43.9	10699	642.83
313	2171.02	2170.76	2171.25	1	30	0.23	186.74	10.68	13058	112.62
314	2179.03	2178.8	2179.63	1	46	0.34	464.69	44.35	7808.68	1682.45
315	2181.03	2180.67	2181.68	1	69	0.52	660.21	42.15	9228.83	915.88
316	2183	2182.77	2183.4	1	50	0.38	369.45	19.83	13651.3	249.52
317	2184.02	2183.6	2184.7	1	43	0.32	399.39	20.57	9702.54	390.64
318	2193.01	2192.77	2193.63	1	68	0.51	519.71	63.64	13862	1674.92
319	2194.05	2193.63	2194.53	1	91	0.69	789.59	41	11136.1	594.39
320	2197.04	2196.66	2197.41	1	53	0.4	408.93	28.52	13195.1	464.17
321	2207.04	2206.55	2207.7	1	22	0.16	266.22	17.92	6531.82	864.54
322	2209.05	2208.6	2209.7	1	45	0.33	383.25	29.33	14249.2	604.34
323	2212.02	2211.67	2212.54	1	29	0.22	223.01	16.62	13707.2	309.42
324	2221.03	2220.66	2221.3	1	14	0.1	144.32	10.14	7003.33	510.4
325	2224.06	2223.77	2224.58	1	17	0.13	182.16	11.38	6252.41	368.73

## Sheet: B2_POS
Index	Centroid Mass	Lower Bound	Upper Bound	Charge (z)	Height	Relative Intensity	Area	S/N Ratio	Resolution	Isotope Cluster Area
1	500.229	500.04	500.45	1	17	1.93	188.14	10	2874.19	271.01
2	504.273	504.07	504.54	1	28	3.24	333.54	15.87	3653.33	387.04
3	505.231	504.9	505.56	1	22	2.5	383.88	11.82	1891.83	396.39
4	507.243	507.06	507.46	1	25	2.86	306.72	13.59	2692.15	390.36
5	508.257	508.02	508.67	1	22	2.5	325.05	11.65	2357	308.08
6	511.245	510.87	511.58	1	19	2.22	293.05	10.53	2544.42	341.17
7	512.27	512.11	512.52	1	27	3.19	297.91	13.69	3167.18	288.26
8	513.241	513.03	513.46	1	27	3.11	336.34	14.51	2404.61	355.09
9	514.243	514.06	514.34	1	35	4.05	307.77	14.39	5460.37	292.12
10	518.268	518.02	518.44	1	26	2.97	309.3	14.04	3590.4	326.1
11	520.269	519.87	520.52	1	33	3.84	396.83	18.33	3358.59	426.37
12	522.244	521.99	522.43	1	20	2.27	204.96	10.35	3875.2	230.36
13	523.49	523.42	523.6	1	25	2.88	124.43	13.27	7713.01	164.8
14	526.287	526.15	526.49	1	27	3.16	220.57	13.99	4330.83	237.42
15	531.26	531.04	531.41	1	21	2.39	199	10.16	3222.57	230.03
16	533.258	533.06	533.55	1	25	2.88	321.22	15.07	3465.65	402.44
17	534.28	534.04	534.52	1	31	3.55	341.56	16.35	3807.58	337.32
18	536.026	535.82	536.15	1	26	3.03	175.5	15.92	8618.5	250.08
19	536.313	536.15	536.56	1	26	2.98	306.23	12.56	4531.69	282.26
20	537.024	536.92	537.13	1	60	6.91	308.03	31.6	8914.49	309.79
21	537.517	537.45	537.67	1	20	2.37	110.13	10.3	7962.63	149.43
22	538.313	538.12	538.47	1	27	3.18	232.68	14.08	3994.44	300.48
23	540.363	540.13	540.56	1	142	16.43	975.24	90.31	6905.85	1301.47
24	542.265	542.04	542.31	1	33	3.81	223.84	13.14	6470.84	262.77
25	542.381	542.31	542.51	1	76	8.81	391.45	39.73	8423.1	467
26	543.235	542.99	543.3	1	26	3.04	173.35	10.13	8172.97	149.34
27	546.313	546.02	546.52	1	34	3.94	288.74	19.44	5487.92	348.27
28	549.293	549.06	549.45	1	28	3.26	216.04	11.09	7382.79	195.01
29	549.52	549.45	549.65	1	26	2.98	125.11	13.71	9497.19	180.21
30	551.033	550.85	551.14	1	22	2.54	175.64	11.45	7228.28	234.71
31	551.535	551.42	551.66	1	175	20.26	816.98	112.38	8756.15	1127.08
32	554.354	554.07	554.51	1	133	15.42	766.84	85.11	8617.2	1043.16
33	555.341	555.02	555.5	1	51	5.97	505.56	22.49	4781.25	344.59
34	556.364	556.02	556.5	1	856	99.37	4620.32	563.49	8362.81	6377.59
35	558.376	558.12	558.61	1	180	20.95	1113.42	101.82	7674.86	1135.4
36	561.338	561.09	561.48	1	23	2.67	222.93	10.15	4889.4	229.81
37	562.312	562.13	562.8	1	27	3.13	385.96	15.46	3356.26	457.43
38	563.317	563.15	563.43	1	32	3.75	225.98	10.84	6918.58	143.5
39	563.522	563.43	563.66	1	27	3.17	238.75	13.76	5257.83	306.52
40	564.352	564.06	564.47	1	33	3.78	253.11	14.26	6091.14	209.08
41	565.551	565.42	565.68	1	96	11.13	495.4	58.87	8207.25	683.58
42	566.314	566.08	566.47	1	25	2.86	273.73	10.69	3083.58	323
43	568.33	568.07	568.61	1	47	5.44	491.56	29.62	4900.8	648.02
44	569.3	569.07	569.56	1	25	2.95	360.46	11.33	3005.94	277.35
45	570.34	570.08	570.51	1	97	11.29	556.61	57.33	8448.87	654.84
46	571.324	571.08	571.45	1	36	4.16	314.61	14.28	4289.91	192.64
47	572.357	572.1	572.63	1	417	48.44	2389.55	275.49	7974.07	3293.71
48	574.374	574.09	574.52	1	108	12.5	665.45	56.87	7764.48	644.92
49	575.537	575.45	575.78	1	99	11.47	535.2	60.54	8862.41	762.73
50	576.338	576.1	576.47	1	48	5.59	430.21	26.41	4900.22	529.56
51	577.552	577.43	577.68	1	318	36.9	1502.38	204.37	9133.8	2097.71
52	578.336	578.08	578.45	1	65	7.51	437.45	31.02	9708.47	535.12
53	579.567	579.45	579.7	1	335	38.88	1651.63	207.31	8366.18	2137.04
54	582.319	582.1	582.67	1	23	2.64	357.16	13.57	2509.39	437.72
55	584.319	584.05	584.54	1	30	3.44	293.08	16.29	4137.2	314.64
56	585.276	585.03	585.59	1	22	2.54	311.3	11.1	2433.8	316.41
57	586.341	586.06	586.57	1	77	8.89	545.53	45.91	7481.79	647.59
58	587.301	587.09	587.47	1	35	4.05	352.28	13.2	3977.82	250.04
59	588.348	588.12	588.48	1	93	10.76	651.42	55.88	6846.23	798.9
60	589.522	589.45	589.74	1	33	3.86	226.73	17.31	5711.85	316.47
61	590.34	590.11	590.49	1	40	4.62	369.08	20.73	4463.37	431.86
62	591.55	591.41	591.71	1	123	14.32	826.94	76.33	7438.19	1156.05
63	592.309	592.12	592.46	1	39	4.48	330.07	18.55	4654.38	434.52
64	593.579	593.42	593.72	1	744	86.38	3943.2	496.8	7991.13	5832.15
65	595.305	595.03	595.45	1	156	18.05	1089.19	93.02	7311.45	1311.65
66	597.313	597.13	597.57	1	23	2.63	305.22	11.73	3352.65	323.97
67	598.318	598.08	598.73	1	28	3.26	387.41	16.17	4099.89	436.65
68	600.313	600.07	600.51	1	36	4.16	290.97	20.19	7513.78	336.84
69	602.322	602.08	602.46	1	34	3.94	304.35	18.63	6245.85	350.15
70	603.28	602.97	603.43	1	29	3.42	298.72	12.51	4693.32	287.14
71	603.539	603.43	603.88	1	32	3.77	247.12	17.91	5234.72	373.24
72	604.339	604.11	604.49	1	72	8.31	554.5	37.95	6480.03	553.37
73	605.576	605.44	605.71	1	76	8.87	437.56	44.17	8379.87	625.12
74	606.333	606.15	606.46	1	31	3.57	266.72	14.86	4088.13	292.96
75	607.599	607.49	607.73	1	155	18.01	819.35	100.16	8508.46	1181.72
76	609.291	609.1	609.48	1	34	3.97	363.41	17.8	3414.03	422.87
77	610.343	610.04	610.71	1	43	5	501.32	24.79	4578.69	561.85
78	611.269	611.06	611.63	1	53	6.18	633.45	30.47	3476.23	692.92
79	612.326	612.04	612.62	1	39	4.52	454.34	18.29	3579.15	342.29
80	613.302	613.1	613.67	1	33	3.81	423.17	16.81	3420.13	428.1
81	614.348	614.08	614.6	1	25	2.91	328.34	12.32	4180.02	277.34
82	617.288	617.15	617.43	1	74	8.56	510.78	42.73	7575.76	651.45
83	617.524	617.43	617.81	1	27	3.09	240.61	14.18	4617.76	372.82
84	618.3	617.99	618.44	1	45	5.26	389.3	18.3	8441.85	294.16
85	619.523	619.4	619.71	1	30	3.47	350.64	12.8	3020.01	472.27
86	620.358	620.16	620.45	1	30	3.46	280.46	12.36	5392.02	340.89
87	621.619	621.52	621.74	1	64	7.46	303.24	37.12	9343.67	388.06
88	623.341	623.12	623.55	1	29	3.34	270.37	13.84	4485.21	267.32
89	624.353	624	624.53	1	33	3.88	428.73	19.13	3762.19	516.96
90	626.374	626.04	626.57	1	38	4.36	389.8	21.72	4836.24	456.39
91	628.394	628.17	628.67	1	37	4.32	310.66	22.64	7235.14	405.01
92	630.366	630.04	630.63	1	24	2.77	335.43	15.04	2857.75	466.56
93	631.503	631.43	631.7	1	30	3.51	195.69	14.88	5956.56	303.18
94	633.271	632.97	633.37	1	61	7.02	401.73	33.9	8518.48	491.25
95	633.509	633.37	633.74	1	40	4.63	405.33	21.42	3608.97	542.37
96	636.374	636.12	636.58	1	25	2.9	392.87	13.88	2710.96	492.66
97	637.356	637.1	637.75	1	70	8.1	606.08	42.01	7432.34	709.69
98	638.371	638.06	638.67	1	45	5.2	468.35	21.58	4390.88	360.41
99	640.36	640.08	640.65	1	30	3.49	371.82	18.12	3287.89	441.67
100	642.369	642.13	642.58	1	29	3.34	279.1	14.88	4943.43	271.99
101	644.374	644.05	644.56	1	32	3.76	297.69	19.94	6019.06	425.28
102	645.363	644.96	645.8	1	33	3.83	510.03	19.46	4376.5	602.23
103	646.4	646.02	646.72	1	346	40.18	2149.69	232.16	8319.42	3029.2
104	648.42	648.07	648.79	1	82	9.53	789.86	45.37	6885.1	775.34
105	652.37	652.06	652.75	1	25	2.94	355.68	14.3	4211.36	409.94
106	653.284	652.99	653.71	1	33	3.78	392.8	17.68	5430.44	403.42
107	654.362	654.04	654.61	1	26	3.05	329.99	13.1	3188.89	292
108	655.331	655.08	655.65	1	20	2.31	308.28	10.06	2867.78	304
109	656.377	656	656.69	1	24	2.77	351.86	13.11	2950.37	377.43
110	658.38	657.93	658.51	1	29	3.37	278.51	14.06	5743.82	289.93
111	659.32	659.08	659.79	1	53	6.18	599.12	33.23	5308.26	773.84
112	660.379	660.12	660.65	1	61	7.1	553.6	31.23	6034.38	492.16
113	661.298	660.88	661.79	1	85	9.83	948.06	50.47	6534.81	1084.21
114	662.38	662.15	662.91	1	47	5.42	604.75	20.16	3851.11	370.27
115	663.419	663.12	663.64	1	39	4.53	481.86	21.01	3865.38	577.72
116	664.413	664.01	664.66	1	25	2.93	333.2	10.7	3501.37	230.01
117	665.371	665.02	665.69	1	22	2.52	329.23	11.7	2550.64	343.77
118	668.396	668.17	668.6	1	46	5.28	369.17	29.85	7480.19	537.27
119	669.411	669	669.67	1	30	3.52	348.45	15.15	6867.65	304.22
120	670.403	670.15	670.77	1	26	3.07	310.44	13.88	4235.98	295.48
121	671.262	671.12	671.34	1	21	2.45	144.14	10.36	7827.72	223.11
122	674.37	674.25	674.52	1	27	3.17	165.15	10.56	5350.54	122.41
123	675.303	675	675.47	1	42	4.83	402.88	22.21	5040.62	560.27
124	676.373	675.96	676.67	1	35	4.02	370.69	16.64	5037.13	315.46
125	677.317	677.05	677.47	1	28	3.24	352.44	11.86	3512.87	351.84
126	678.389	678.16	678.77	1	73	8.47	583.79	44.47	7385.2	711.76
127	679.379	678.96	679.75	1	44	5.09	463.84	21.81	7148.97	370.87
128	680.39	680.12	680.6	1	33	3.81	346.21	16.14	4908.64	294.91
129	681.36	681.07	681.58	1	22	2.53	278.73	10.37	3431.73	253.31
130	682.392	682	682.69	1	28	3.26	333.79	13.07	3540.31	267.99
131	683.281	683.08	683.64	1	46	5.29	515.16	24.27	6441.24	508.49
132	684.39	684.14	684.69	1	29	3.4	372.55	17.99	2655.86	534.52
133	685.444	685.19	685.61	1	37	4.31	372.49	17.03	4880.63	318.88
134	687.321	687.16	687.53	1	40	4.69	313.99	22.04	4548.09	434.3
135	688.37	688.06	688.67	1	24	2.8	316.16	12.12	3254.91	286.84
136	692.415	692.07	692.66	1	27	3.17	418.27	15.08	2935.96	500.69
137	694.396	694.18	694.72	1	28	3.27	299.29	15.57	4897.54	340.83
138	696.457	696.19	696.76	1	26	3.06	350.76	15.13	3176.71	409.74
139	698.066	697.95	698.16	1	23	2.7	112.33	14.29	11506.1	183.74
140	698.432	698.16	698.73	1	27	3.15	296.55	14.64	4902.79	385.9
141	699.057	698.91	699.17	1	43	4.96	201.69	21.28	10928.8	206.1
142	700.422	700.31	700.74	1	30	3.46	285.96	13.54	4850.26	338.46
143	701.389	701.18	701.72	1	31	3.64	436.34	17.16	3374.91	523.09
144	703.319	702.94	703.67	1	33	3.81	624.36	18.89	2265.67	791.47
145	705.331	705.01	705.55	1	25	2.87	312.38	10.8	3268.14	295.81
146	708.399	708.09	708.7	1	20	2.28	330.51	11.76	2659.58	415.99
147	710.5	710.23	710.73	1	76	8.76	639.09	51.05	6336.87	1007.29
148	712.539	712.44	712.79	1	45	5.22	332.88	21.33	6990.56	406.6
149	714.038	713.81	714.19	1	22	2.55	116.99	12.07	10371.3	147.61
150	714.499	714.19	714.75	1	35	4.09	436	20.29	3239.17	545.49
151	715.439	715.16	715.78	1	30	3.44	418.24	14.85	3747.36	394.14
152	716.418	716.13	716.77	1	27	3.18	373.79	13.19	2756.65	346.29
153	722.419	722.13	722.72	1	22	2.57	327.63	13.78	2749.39	459.78
154	724.474	724.2	724.76	1	33	3.77	366.34	17.53	4443.94	398.43
155	725.3	725.11	725.41	1	24	2.83	163.04	10.74	7308.31	184.79
156	726.467	726.17	726.85	1	42	4.92	505.03	24.07	3894.78	569.75
157	727.505	727.47	727.83	1	25	2.91	153.68	10.09	8152.83	256.14
158	728.518	728.16	728.71	1	38	4.46	388.28	20.33	3525.11	410.7
159	730.439	730.18	730.83	1	61	7.09	503.1	35.58	9833.62	587.37
160	732.426	732.16	732.81	1	27	3.11	390.16	14.95	3095.2	418.56
161	734.452	734.14	734.71	1	22	2.5	239.17	12.55	2996.33	332.18
162	735.532	735.46	735.7	1	25	2.85	150.8	11.21	8104.21	251.34
163	736.516	736.08	736.72	1	45	5.22	519.28	27.03	4697.19	647.24
164	738.449	738.02	738.81	1	25	2.92	369.82	13.78	3415.79	396.58
165	740.469	740.18	740.75	1	42	4.9	378.07	23.17	5484.56	430.99
166	742.523	742.33	742.78	1	60	6.93	604.12	34.55	5037.47	788.62
167	743.517	743.13	743.91	1	35	4.09	494.72	16.12	4257.87	376.42
168	744.463	744.36	744.73	1	38	4.36	302.64	14.43	7009.93	198.82
169	745.481	745.15	745.87	1	26	2.96	407.44	13.15	2643.72	408.96
170	751.491	751.08	751.69	1	24	2.8	316.58	13.7	3515.83	345.8
171	752.504	752.08	752.78	1	65	7.58	634.76	43.73	5890.6	838.86
172	753.492	753.11	753.73	1	36	4.12	421.03	14.99	3930.35	226.92
173	754.479	754.1	754.88	1	44	5.13	469.99	27.66	5112.24	545.35
174	755.457	755.31	755.97	1	26	3.04	315.9	10.77	4444.31	199.45
175	756.482	756.12	756.76	1	47	5.5	678.75	32.46	3055.77	947.85
176	757.469	757.12	757.76	1	36	4.21	529.58	16.96	3138.69	366.25
177	758.472	758.25	758.76	1	106	12.25	869.85	69.39	8268	1108.79
178	760.473	760.15	760.61	1	36	4.12	331.95	19.96	6698.71	385.73
179	761.461	761.12	761.65	1	26	3	256.73	11.11	6247.26	203.31
180	762.498	762.14	762.84	1	20	2.35	215.63	10.25	4040.35	200.49
181	764.556	764.25	764.81	1	52	6.07	488.54	37.18	6336.11	778.26
182	765.523	765.31	765.87	1	34	3.92	361.22	13.78	3788.08	206.5
183	766.507	766.18	766.89	1	30	3.43	401.11	17.4	3254.33	458.43
184	767.473	767.17	767.82	1	25	2.84	309.93	11.83	3344.22	238.74
185	768.488	768.26	768.94	1	30	3.53	379.09	17.92	4073.41	441.55
186	769.494	769.23	769.83	1	31	3.55	297.49	14.34	5051.04	229.39
187	770.504	770.12	770.89	1	27	3.1	372.96	16.37	3497.9	438.61
188	771.506	771.3	771.93	1	27	3.16	379.38	14.65	3494.71	369.11
189	772.479	772.11	772.81	1	63	7.37	551.97	41.27	8245.14	667.91
190	773.467	773.08	773.97	1	32	3.67	456.66	16.08	3519.16	364.47
191	774.482	774.23	774.79	1	26	2.98	317.89	11.97	3453.76	245.15
192	776.477	776.2	776.72	1	18	2.14	239.71	10.57	3143.51	279.76
193	778.578	778.16	778.78	1	39	4.51	443.28	25.03	6042.74	559.29
194	780.544	780.1	780.84	1	47	5.5	565.5	34.07	4463.68	853.85
195	782.49	782.08	782.8	1	26	2.98	351.49	16.1	4374.04	430.6
196	784.514	784.18	784.84	1	22	2.55	331.95	13.47	2534.7	412.19
197	785.527	785.17	785.89	1	22	2.51	381.14	12.28	2582.79	396.24
198	787.507	787.21	787.91	1	31	3.6	376.3	20.57	5502.14	506.71
199	792.543	792.23	792.94	1	33	3.86	478.54	22.54	3137.99	650.4
200	794.557	794.19	794.9	1	48	5.54	613.27	29.6	4732.1	667.53
201	796.515	796.13	796.74	1	31	3.57	410.53	20.72	3454.24	561.65
202	798.484	798.17	798.84	1	25	2.95	274.76	14.97	5806.64	288.28
203	799.489	799.14	799.82	1	20	2.38	245.47	10.41	3826.71	225.39
204	800.487	800.15	800.85	1	24	2.75	296.18	14.74	4435.3	334.75
205	804.478	804.16	804.74	1	22	2.58	264	14.3	3826	363.28
206	807.51	807.14	807.73	1	19	2.25	285.79	10.76	3029.6	279.57
207	808.585	808.2	808.99	1	36	4.21	498.29	24.91	3388.2	668.94
208	810.525	810.2	810.8	1	29	3.31	385.77	15.17	3623.37	299.94
209	812.512	812.31	812.81	1	24	2.73	304.34	14.78	4126.53	359.84
210	814.524	814.29	814.89	1	28	3.2	311.45	18.12	6609.79	430.14
211	816.473	816.21	816.91	1	24	2.81	287.64	16.57	5656.28	416.72
212	818.527	818.09	818.81	1	20	2.38	289.78	13.83	3408.07	401.97
213	820.554	820.21	820.88	1	20	2.31	293.55	12.68	2743.11	378.63
214	821.508	821.25	821.85	1	20	2.35	259.43	10.39	3452.95	217.19
215	822.574	822.13	822.77	1	35	4.06	379.14	23.45	5806.57	481.59
216	823.559	823.35	823.83	1	28	3.3	294.28	13	5301.84	198.71
217	824.566	824.36	824.85	1	35	4.11	380.95	21.48	4715.43	473.84
218	825.524	825.24	825.93	1	27	3.11	346.76	14.49	3752.88	295.94
219	826.56	826.09	826.85	1	32	3.74	401.45	20.5	4339.11	456.39
220	827.568	827.12	827.97	1	19	2.17	359.31	10.49	2390.07	311.59
221	828.53	828.11	828.96	1	30	3.47	473.64	19.98	4801.78	553.83
222	829.725	829.62	830.04	1	41	4.71	314.79	25.94	7007.33	483.34
223	833.323	833.12	833.46	1	79	9.18	459.67	57.5	10543	713.31
224	834.564	834.45	834.93	1	25	2.88	232.46	12.16	6101.52	221.75
225	836.587	836.39	836.82	1	21	2.42	249.51	10.9	3710.52	327.14
226	837.524	837.19	837.85	1	22	2.61	284.97	13.77	3432.21	311.82
227	838.56	838.16	838.85	1	31	3.64	433.71	20.99	3828.08	528.39
228	840.548	840.23	840.78	1	23	2.68	227.96	10.57	4378.87	147.77
229	842.54	842.26	842.85	1	23	2.72	246.21	14.35	4172.97	319.47
230	843.701	843.64	844.02	1	26	2.97	217.19	13.39	6970.85	372.26
231	844.628	844.23	845.02	1	304	35.28	1949.03	252.32	9905.79	3218.54
232	846.641	846.34	847.01	1	81	9.43	708.31	45.05	7183.51	555.88
233	848.469	848.35	848.55	1	24	2.79	109.78	12.21	11256.1	172.43
234	849.482	849.09	849.88	1	18	2.08	315.17	10.31	2468.59	297.22
235	850.602	850.25	850.79	1	64	7.48	493.14	52.69	7842.58	866.56
236	852.61	852.14	852.86	1	68	7.86	603.66	50.69	6837.57	835.43
237	854.584	854.28	854.88	1	22	2.59	306.36	12.43	3365.75	271.48
238	855.766	855.65	855.99	1	24	2.81	205.85	15.14	6173.88	367.5
239	857.764	857.62	857.99	1	60	6.92	500.5	39.91	5897.44	667.06
240	858.604	858.25	858.72	1	71	8.19	503.38	41.18	11244.9	798.52
241	859.629	859.26	859.96	1	42	4.9	552.33	25.06	4131.47	506.14
242	860.624	860.13	860.96	1	74	8.63	631.94	49.91	7939.45	698.2
243	862.605	862.1	862.85	1	39	4.57	390.76	27.07	7084.17	462.51
244	863.56	863.14	863.94	1	21	2.39	313.2	10.57	3185.9	238.69
245	864.56	864.18	864.76	1	29	3.38	335.02	18.08	4534.24	371.74
246	866.577	866.24	866.79	1	31	3.55	284.92	20.39	5448.19	354
247	868.555	868.2	868.78	1	23	2.65	289.2	15.47	4501.87	366.33
248	869.738	869.65	870.13	1	23	2.65	201.38	12.11	6126.3	360.87
249	871.526	871.38	871.6	1	28	3.21	146.75	12.23	10925.1	127.08
250	871.78	871.6	871.96	1	53	6.12	444.28	35.87	4750	686.73
251	872.572	872.22	872.63	1	25	2.88	227.87	11.02	7418.9	296.22
252	873.689	873.6	873.96	1	70	8.13	380.26	42.97	13340.6	431.88
253	874.638	874.31	874.87	1	39	4.56	456.84	24.12	4019.65	468.71
254	875.587	875.22	875.97	1	64	7.41	700.02	48.23	4426.29	968.26
255	876.608	876.2	876.86	1	87	10.05	721.48	53.2	8646.8	636.26
256	877.575	877.21	877.85	1	38	4.42	453.48	18.22	4053.62	260.9
257	878.58	878.25	878.94	1	39	4.58	444.56	25.37	4836.91	452.68
258	880.55	880.28	880.9	1	22	2.52	277.52	13.21	3712.54	293.4
259	882.572	882.21	882.78	1	29	3.39	284.51	20.57	5797.94	406.15
260	883.579	883.31	883.68	1	38	4.45	258.78	18.6	9394.26	201.44
261	883.795	883.68	884.04	1	39	4.52	298.64	25.16	6263.02	388.92
262	884.829	884.79	884.98	1	25	2.9	90.86	11.58	13460.6	158.72
263	885.79	885.66	886.02	1	68	7.92	509.51	44.84	6225.99	723.21
264	886.759	886.52	887.01	1	35	4.05	494.23	17	3216.44	420.44
265	887.711	887.55	888.11	1	47	5.47	433.24	25.61	8273.18	387.53
266	889.554	889.25	889.66	1	23	2.69	217.45	11.26	5985.4	253.27
267	890.597	890.32	890.94	1	23	2.7	271.33	15.45	4652.91	334.7
268	891.507	891.29	891.81	1	83	9.6	574.01	62.99	9842.62	784.98
269	892.551	892.23	892.82	1	48	5.53	498.92	26.41	5060.05	376.33
270	893.544	893.21	893.92	1	26	3.07	371.16	15.13	3912.3	297.76
271	894.592	894.16	894.85	1	36	4.17	347.47	22.47	6903.9	354.16
272	895.56	895.27	896.01	1	26	3	338.83	15.28	4071.27	332.92
273	896.561	896.21	896.89	1	36	4.13	369.6	23.51	5001.45	395.58
274	897.601	897.28	897.74	1	95	11.07	714.53	64.5	9226.03	977.08
275	897.813	897.74	898.02	1	42	4.87	261.29	25.46	7891.51	468.21
276	899.803	899.64	900.05	1	69	8.01	664.96	47.54	5198.3	1081.52
277	901.728	901.55	902.12	1	81	9.41	562.84	57.15	10245.4	722.27
278	902.551	902.12	902.64	1	16	1.9	174.55	10.03	6657.99	253.88
279	904.559	904.23	904.97	1	19	2.19	288.67	15.28	2400.44	465.52
280	905.551	905.19	905.9	1	20	2.34	298.1	11.59	3790.64	257.04
281	906.568	906.34	906.86	1	22	2.58	216.1	11.16	5150.21	156.74
282	908.585	908.42	908.81	1	25	2.85	201.04	17.02	6031.71	307.6
283	910.584	910.32	910.74	1	22	2.56	183.35	10.79	4470.78	173.5
284	911.582	911.23	911.71	1	30	3.43	331.38	17.33	5093.92	486.71
285	911.8	911.71	912.01	1	27	3.08	197.18	14.6	6070.27	302.86
286	912.598	912.29	912.77	1	29	3.31	357.04	14.22	5566.64	333.81
287	913.572	913.27	913.68	1	69	8.01	504.33	41.72	9744.76	642.1
288	913.794	913.68	914.07	1	74	8.62	608.73	53.91	8114.69	1069.06
289	915.744	915.64	916.14	1	55	6.43	399.49	37.51	9353.83	521.33
290	920.587	920.45	920.85	1	19	2.26	204.32	11.83	4411.49	284.23
291	921.553	921.2	921.76	1	19	2.26	246.35	12.15	4948.78	259.76
292	924.629	924.31	925	1	35	4.04	343.21	30.12	6741.93	608.47
293	925.606	925.22	925.77	1	30	3.51	378.79	13.79	5085.56	259.19
294	926.635	926.57	926.97	1	28	3.23	221.86	13.23	8101.38	293.51
295	927.805	927.7	928.11	1	40	4.67	366.59	27.39	6589.15	555.47
296	928.661	928.11	928.79	1	22	2.54	304.56	10.96	5257.49	403.84
297	929.548	929.24	929.65	1	25	2.91	240.67	15.98	8122.52	357.49
298	929.761	929.65	930.03	1	64	7.43	393.34	37.33	10615.5	339.98
299	936.567	936.12	936.97	1	17	1.92	312.51	14.32	2644.73	539.51
300	938.604	938.25	939.05	1	17	1.99	242.76	12.49	3204.44	333.52
301	941.439	941.12	941.73	1	120	13.96	859.88	108.29	10900.7	1573.1
302	941.836	941.73	942.07	1	53	6.14	341.69	42.24	8688.65	599.55
303	943.785	943.66	944.05	1	31	3.63	200.52	17.55	9634.25	225.43
304	945.543	945.34	945.7	1	16	1.81	131.3	10.15	5522.91	162.43
305	946.598	946.38	946.88	1	15	1.73	198.6	10.92	3546.55	265.96
306	947.552	947.16	947.92	1	17	1.96	218.97	10.32	4198.13	210.5
307	949.572	949.17	949.99	1	17	1.99	239.35	13.23	3367.49	349.08
308	954.599	954.3	955.03	1	14	1.57	199.63	10.23	2482.56	302.1
309	955.838	955.67	956.17	1	27	3.1	242.5	22.4	5124.49	428.83
310	957.407	957.1	957.67	1	46	5.38	373.24	39.63	11350.3	699.8
311	957.793	957.67	958.13	1	53	6.19	316.28	42.59	11658.6	492.52
312	960.573	960.23	960.9	1	15	1.78	219.31	12.87	3084.68	365.68
313	964.604	964.17	964.89	1	18	2.04	246.2	13.57	3612.36	353.63
314	969.499	969.3	969.72	1	25	2.87	234.41	15.71	6574.62	322.1
315	969.865	969.72	970.16	1	52	5.98	426.83	45.19	7346.4	772.07
316	971.816	971.72	972	1	28	3.24	148.73	14.06	9926.58	109.05
317	978.615	978.18	978.83	1	15	1.72	207.77	10.76	2908.33	335.62
318	980.61	980.34	980.8	1	19	2.23	189.27	12.5	5341.2	256.65
319	983.494	983.27	983.73	1	44	5.06	331.08	37.67	8976.92	625.71
320	983.868	983.73	984.22	1	35	4.07	301.14	29.43	7657.81	545.79
321	985.51	985.22	985.7	1	18	2.08	209.55	11.82	4277.25	261.82
322	985.821	985.7	986.19	1	55	6.33	302.83	45.16	12329.5	440.05
323	995.928	995.81	996.19	1	15	1.71	119.86	11.14	5996.8	231.15
324	997.918	997.75	998.14	1	56	6.52	444.17	50.17	6406.69	794.01
325	999.466	999.17	999.58	1	17	2	152.48	12.21	6637.72	292.88
326	999.85	999.74	1000.18	1	28	3.21	212.96	16.59	10099.6	178.71
327	1011.93	1011.71	1012.16	1	23	2.65	238.39	16.58	5171.38	414.1
328	1012.92	1012.77	1013.18	1	24	2.78	217.79	11.47	6880.46	141.74
329	1013.85	1013.73	1014.18	1	55	6.42	317.55	43.96	11864.9	424.66
330	1014.85	1014.67	1015.06	1	39	4.56	236.39	19.13	13718.9	123.18
331	1016.6	1016.38	1016.77	1	16	1.85	106.05	11.42	8803.4	187.51
332	1025.91	1025.73	1026.26	1	42	4.87	306.73	37.77	11029.2	570.17
333	1027.88	1027.76	1028.21	1	30	3.44	230.94	18.84	9283.81	207.98
334	1039.93	1039.76	1040.2	1	15	1.7	166.12	11.63	4283.11	297.21
335	1041.88	1041.77	1042.17	1	36	4.19	195.81	31.21	13315.3	310.71
336	1050.58	1050.33	1050.83	1	13	1.51	124.02	11.47	5658.33	227.94
337	1053.96	1053.81	1054.17	1	20	2.33	137.12	13.83	8046.6	160.65
338	1054.97	1054.85	1055.19	1	18	2.12	123.54	10.3	8358.16	93.76
339	1069.92	1069.81	1070.25	1	16	1.89	110.45	14.23	8998.72	211
340	1081.98	1081.89	1082.23	1	13	1.57	83.5	10.02	10956.2	143.54
341	1082.91	1082.76	1083.27	1	16	1.81	147.77	10.18	4829.19	178.16
342	1110.02	1109.88	1110.32	1	14	1.6	118.62	11.7	9316.85	232.06
343	1111.92	1111.34	1112.29	1	14	1.66	215.85	10.55	3475.35	225.48
344	1124.93	1124.75	1125.14	1	13	1.52	75.96	10.79	5854.76	158.68
345	1138.04	1137.93	1138.28	1	12	1.39	80.36	10.03	6329.16	140.25
346	1174.81	1174.6	1175.27	1	12	1.37	144.14	10.16	5012.53	265.9
347	1179.71	1179.4	1179.97	1	33	3.83	313.42	31.35	6642.04	511.76
348	1185.78	1185.54	1186.15	1	17	1.99	139.63	15.48	11760.2	218.65
349	1190.8	1190.55	1190.95	1	13	1.5	91.38	10.13	9379.83	155.03
350	1193.72	1193.44	1194.02	1	23	2.66	218.7	21.96	9958.19	363.16
351	1195.69	1195.21	1195.97	1	22	2.6	222.9	19.79	7160.17	319.12
352	1201.79	1201.18	1202.39	1	15	1.7	218.21	14.14	9158.23	361.11
353	1205.78	1205.45	1206.03	1	13	1.49	149.08	11.97	4279.78	280.92
354	1207.74	1207.46	1207.95	1	22	2.53	180.83	20.24	8427.41	306.52
355	1209.75	1209.58	1210.01	1	15	1.74	109.55	10.13	5895.47	109.24
356	1221.74	1221.37	1222.1	1	47	5.47	373.85	54.4	9745.38	760.24
357	1235.72	1235.36	1235.97	1	13	1.5	180.85	10.14	4316.86	266.52
358	1237.73	1237.42	1238.02	1	25	2.84	219.33	26.29	7358.1	399.46
359	1239.71	1239.39	1240.08	1	14	1.58	155.05	10.29	9182.41	174.92
360	1248.78	1248.51	1249.04	1	10	1.15	79.96	10.39	10291.7	185.12
361	1412.37	1412.17	1412.59	1	14	1.59	104.62	13.86	6846.23	204.84
362	1426.39	1426.14	1426.63	1	20	2.32	168.8	23.07	6669.53	332.91
363	1427.39	1427.12	1427.77	1	20	2.34	184.95	12.16	7738.7	108.07
364	1432.44	1432.15	1432.64	1	10	1.11	60.22	10.56	9448.11	146.37
365	1440.4	1440.18	1440.64	1	17	2.01	140.57	20.47	6392.08	348.57
366	1441.41	1441.21	1441.63	1	20	2.31	168.67	12.19	6280.86	98.62
367	1442.36	1442.19	1442.7	1	21	2.41	165.35	15.57	7329.89	140.3
368	1444.31	1444.2	1444.57	1	14	1.62	70.1	10.83	8636.37	70.67
369	1445.97	1445.77	1446.24	1	16	1.88	86.09	15.83	10220.3	153.28
370	1448.39	1448.25	1448.67	1	13	1.47	66.22	13.92	14540.7	124.6
371	1454.42	1454.24	1454.68	1	21	2.38	152.06	27.04	6615.55	384.61
372	1456.37	1456.19	1456.66	1	17	1.94	128.33	12.77	6680.04	122
373	1458.02	1457.83	1458.21	1	10	1.1	80.57	11.36	5736.85	208.95
374	1459.99	1459.71	1460.35	1	154	17.86	991.1	207.25	11900.7	2197.95
375	1466	1465.79	1466.26	1	12	1.42	75.39	11.13	7529.43	138.33
376	1468.45	1468.22	1468.69	1	24	2.78	204.69	31.5	6969.58	518.61
377	1470.41	1470.2	1470.84	1	20	2.37	180.32	16.4	6542.97	184.74
378	1474	1473.77	1474.32	1	36	4.22	256.27	47.27	10629.4	588.57
379	1475.95	1475.71	1476.3	1	84	9.78	602.09	106.86	10681.1	1173.49
380	1478.96	1478.74	1479.38	1	18	2.08	146.8	13.59	7672.96	133.76
381	1482.44	1482.25	1482.7	1	27	3.12	168.06	37.52	9022.39	463.68
382	1484.42	1484.22	1484.72	1	24	2.76	210.22	24.5	6988.71	312.32
383	1486.03	1485.83	1486.21	1	11	1.25	53.93	11.64	12964.4	116.08
384	1488.02	1487.69	1488.26	1	39	4.48	248.83	53.27	10692.8	592.43
385	1489.99	1489.8	1490.25	1	29	3.33	166.93	20.57	10773.2	133.9
386	1490.98	1490.8	1491.2	1	21	2.46	118.52	12.22	9128.61	68.41
387	1491.96	1491.66	1492.28	1	21	2.38	147.71	17.39	9259.22	161
388	1496.46	1496.28	1496.68	1	14	1.6	120.41	18.53	6458.91	306.87
389	1498.38	1498.21	1498.68	1	21	2.42	127.57	21.52	13822.9	190.36
390	1500.4	1500.23	1500.71	1	14	1.65	105.86	11.16	8086.38	87.01
391	1502.02	1501.81	1502.21	1	12	1.34	78.71	13.94	8807.86	203.96
392	1504	1503.77	1504.24	1	27	3.16	187.37	31.32	9277.71	363.26
393	1510.48	1510.27	1510.75	1	18	2.08	113.12	21.14	9065.08	254.02
394	1511.49	1511.3	1511.8	1	19	2.25	139.64	14.15	8087.61	108.72
395	1512.44	1512.28	1512.74	1	19	2.22	136.18	13.23	7361.81	97.98
396	1526.41	1526.25	1526.66	1	14	1.61	94.76	14.6	13176.3	147.49
397	1589.67	1589.34	1589.88	1	39	4.47	215.45	49.85	14405.5	420.9
398	1605.65	1605.41	1606.06	1	13	1.49	98.5	14.56	14344.1	168.47
399	1631.73	1631.58	1632	1	12	1.39	46.94	14.37	14404.2	108.22
400	1698.2	1698	1698.53	1	11	1.24	69.94	12.21	12023.9	142.64
401	1712.21	1711.96	1712.53	1	10	1.13	69.12	14.46	12479.1	198.05
402	1726.24	1726.01	1726.5	1	15	1.73	92.75	16.68	13623.7	154.28
403	1727.23	1726.96	1727.55	1	16	1.83	99.96	10.44	15514.8	56.99
404	1740.27	1739.93	1740.5	1	24	2.84	148.78	38.84	13079.1	473.85
405	1742.27	1741.78	1742.56	1	25	2.95	157.44	20.27	13166.7	119.12
406	1754.25	1753.84	1754.45	1	12	1.38	77.81	15.81	16986.8	188.43
407	1756.23	1755.95	1756.52	1	14	1.58	108.49	14.42	8579.04	164.54
408	1768.3	1768.03	1768.52	1	8	0.91	55.7	10.23	9567.99	132.65
409	1827.93	1827.75	1828.18	1	11	1.26	54.74	13.67	11318.5	128.68
410	1869.97	1869.68	1870.29	1	13	1.45	90.83	18.24	10787.9	241.71
411	2108.21	2107.75	2108.66	1	40	4.7	306.26	64.02	11622.1	819.62
412	2122.19	2121.97	2122.48	1	9	1.03	53.4	14.85	12993.2	217.25
413	2124.2	2123.9	2124.52	1	17	2.01	139.2	23.2	10610.6	285.14
414	2136.23	2135.81	2136.58	1	7	0.84	68.36	12.39	9095.64	230.42
415	2388.47	2388.27	2388.93	1	8	0.89	64.22	12.4	12957.8	194.7

## Sheet: B3_POS
Index	Centroid Mass	Lower Bound	Upper Bound	Charge (z)	Height	Relative Intensity	Area	S/N Ratio	Resolution	Isotope Cluster Area
1	501.171	500.94	501.46	1	157	5.46	1788.58	40.91	4922.78	2258.9
2	502.155	502.03	502.47	1	92	3.21	1002.57	15.31	6331.14	604.33
3	503.153	502.91	503.26	1	87	3.03	975.52	15.54	4804	1022.45
4	504.279	504.18	504.61	1	103	3.59	925.22	22.54	5569.33	1197.54
5	505.107	504.75	505.15	1	128	4.44	1035.96	23.81	6222.31	1280.99
6	505.21	505.15	505.53	1	132	4.6	1188.3	22.51	4908.01	1214.16
7	506.228	506.18	506.48	1	71	2.48	618.46	12.48	5314.98	800.93
8	507.204	506.81	507.59	1	96	3.33	1796.56	24.1	2671.18	2101.31
9	508.223	507.94	508.54	1	61	2.11	978.41	10.66	2212.2	586.81
10	509.181	508.83	509.61	1	94	3.27	1583.49	24.62	3155.23	1909.16
11	511.048	510.75	511.09	1	79	2.75	760.78	11.9	5570.86	947.6
12	511.27	511.23	511.51	1	71	2.46	602.18	11.96	5492.88	867.43
13	512.282	512.21	512.66	1	74	2.58	716.59	13.87	5591.76	722.64
14	513.146	512.78	513.23	1	82	2.84	1022.51	16.05	3672.95	1348.94
15	513.294	513.23	513.52	1	114	3.97	708.28	21.77	8899.28	699.5
16	516.23	515.81	516.46	1	57	1.97	887.34	13.54	2706.53	970.2
17	517.186	517.02	517.6	1	68	2.38	980.35	14.38	3883.4	969.52
18	518.239	517.87	518.5	1	67	2.31	1017.01	15.11	2316.73	1040.98
19	519.122	518.82	519.23	1	112	3.91	1070.11	23.91	6492.59	1471.17
20	521.091	520.9	521.18	1	125	4.36	793.01	25.67	8801.61	908.97
21	523.2	522.83	523.58	1	57	2	1202.89	13.83	1571.14	1474.07
22	525.164	524.83	525.28	1	66	2.3	965.05	11.81	2832.22	998.07
23	526.293	526.22	526.47	1	86	3.01	634.57	15.84	5950.86	574.78
24	527.005	526.91	527.06	1	62	2.16	275.66	10.24	7668.24	280.48
25	527.161	527.06	527.5	1	127	4.4	1320.78	31.25	5266.47	1821.34
26	529.01	528.88	529.1	1	110	3.81	715.32	23.76	8632.78	883.43
27	529.201	529.1	529.61	1	67	2.33	973.69	11.58	2683.51	1079.43
28	534.252	534.16	534.57	1	65	2.25	723.74	13.05	4475.04	775.7
29	535.09	534.88	535.23	1	83	2.88	933.48	17.46	4542.44	1215.55
30	536.028	535.85	536.18	1	117	4.08	1059.51	24.96	5676.98	1068.62
31	537.029	536.88	537.17	1	343	11.93	2153.95	83.51	8079.6	2534.4
32	538.334	538.27	538.51	1	165	5.75	823.26	40.42	8900.16	1185.89
33	540.343	540.13	540.47	1	1452	50.51	7332.75	412.85	7954.16	10385.7
34	542.371	542.26	542.52	1	619	21.55	3497.87	157.02	6846.07	4118.99
35	543.997	543.68	544.1	1	73	2.54	558.54	16.53	7263.93	673.4
36	545.011	544.83	545.1	1	152	5.29	966.32	34.82	6932.82	1120.98
37	545.232	545.1	545.56	1	64	2.23	1056.57	12.71	2198.1	1387.27
38	549.006	548.88	549.09	1	92	3.2	500.24	18.77	9031.04	609.78
39	550.015	549.83	550.12	1	170	5.91	1074.23	40.75	7755.11	1309.16
40	551.023	550.87	551.16	1	422	14.68	2485.09	106.7	8039.14	3065.89
41	552.283	552.13	552.45	1	77	2.68	724.62	15.23	3811.54	882.43
42	553.009	552.78	553.16	1	125	4.36	1091.94	28.4	6048.4	1316.85
43	554.336	554.19	554.59	1	440	15.31	2786.13	120.59	7574.84	3782.96
44	556.355	556.13	556.48	1	2865	99.68	15377.6	811.85	7810.9	21361
45	558.371	558.15	558.62	1	798	27.77	4825.02	202.09	7746.28	5339.17
46	561.254	561.11	561.69	1	52	1.81	858.6	11.44	2329.77	1236.79
47	562.34	562.13	562.57	1	113	3.94	971.71	24.32	7347.19	910.09
48	564.297	564.12	564.69	1	55	1.9	886.76	10.26	3134.05	843.92
49	565.022	564.88	565.15	1	89	3.1	716.45	18.18	6098.37	837.83
50	565.541	565.44	565.82	1	112	3.9	588.91	28.78	9048.66	764.43
51	566.003	565.82	566.13	1	74	2.56	636.07	13.3	4870.48	579.82
52	567	566.84	567.12	1	206	7.16	1375.88	48.64	7734.99	1644.19
53	567.267	567.2	567.52	1	66	2.28	538.97	10.32	7176.91	577.11
54	568.318	568.09	568.64	1	101	3.5	1080.83	23.58	6182.82	1312.71
55	569.279	569.18	569.66	1	72	2.51	895.71	12.04	3822.57	774.92
56	570.337	570.12	570.47	1	519	18.07	2893.59	138.92	7511.57	3790.7
57	572.352	572.11	572.81	1	1268	44.1	7494.67	361.58	7953.71	10436.5
58	574.364	574.14	574.7	1	332	11.54	2514.27	78.76	6745.79	2544.47
59	575.523	575.46	575.63	1	130	4.53	568.93	32.01	9863.36	819.53
60	576.339	576.09	576.48	1	170	5.91	1253.55	42.3	5972.64	1598.97
61	577.345	577.08	577.47	1	112	3.89	746.19	16.51	5853.47	474.96
62	577.541	577.47	577.69	1	135	4.71	625.44	33.34	9836.21	830.13
63	578.345	578.07	578.47	1	177	6.17	1074.87	42.39	7550.28	1260.69
64	579.151	579.05	579.25	1	71	2.46	392.45	11.17	6946.42	392.37
65	579.554	579.45	579.82	1	310	10.8	1710.81	86.15	8101.89	2374.05
66	581.292	581.17	581.49	1	60	2.09	673.44	10.63	3276.19	800.5
67	581.97	581.84	582.11	1	73	2.55	418.87	14.65	7212.55	386.7
68	582.305	582.11	582.7	1	60	2.07	844.61	12.89	3660.97	898.21
69	582.968	582.85	583.09	1	81	2.83	515.48	16.7	8852.04	558.05
70	584.308	584.1	584.53	1	101	3.5	933.68	23.41	5946.15	1047.98
71	585.305	585.13	585.5	1	67	2.33	599.85	10.95	4105.15	434.68
72	586.336	586.14	586.64	1	353	12.28	2271.09	96.86	7558.24	3033.34
73	587.329	587.13	587.65	1	132	4.59	1355.53	22.94	4551.94	827.11
74	588.347	588.16	588.76	1	525	18.28	3376.03	141.71	7369.63	4344.24
75	590.348	590.09	590.49	1	178	6.18	1466.46	44.75	5248.1	1897.74
76	590.969	590.85	591.11	1	64	2.23	484.96	15.42	7150.99	637.56
77	591.528	591.43	591.81	1	76	2.65	667.34	17.98	4902.17	1016.01
78	592.322	592.08	592.47	1	209	7.26	1214.88	51.98	8046.94	1597.42
79	593.571	593.44	593.71	1	1183	41.14	5523.49	338.03	9097.35	8000.19
80	595.301	595.07	595.5	1	803	27.93	4401.41	221.08	7897.5	6038.63
81	597.305	597.2	597.58	1	84	2.91	783.97	14.04	4718.54	562.99
82	598.319	598.04	598.65	1	77	2.68	979.13	17.15	4191.05	992.53
83	600.315	600.09	600.47	1	92	3.2	636.36	18.69	5262.47	616.34
84	601.282	601.12	601.5	1	71	2.45	737.84	15.02	3328.18	800.92
85	602.315	602.13	602.69	1	184	6.41	1537.58	48.88	6190.93	1964.5
86	603.952	603.77	604.07	1	64	2.22	369.59	13.64	8695.21	361.64
87	604.338	604.15	604.64	1	234	8.15	1863.47	62.53	5810.73	2448.27
88	606.33	606.07	606.68	1	109	3.81	1194.8	26.91	4688.11	1437.11
89	607.587	607.5	607.78	1	130	4.54	698.22	33.83	8701.66	1011.08
90	608.32	608.01	608.48	1	132	4.59	1094.7	33.6	6698.07	1529.27
91	609.278	609.11	609.49	1	152	5.28	1559.64	33.29	3607.67	1676.19
92	610.313	610.02	610.64	1	122	4.24	1579.26	27.27	3412.75	1570.48
93	611.267	611.04	611.59	1	188	6.53	1601.66	42.68	6628.06	1611.16
94	611.954	611.72	612.09	1	50	1.73	378.3	10.2	9917.16	469.06
95	612.307	612.09	612.65	1	83	2.88	1139.08	15.3	3126.22	883.28
96	612.964	612.84	613.08	1	55	1.92	356.44	10.34	7303.86	325.26
97	613.27	613.08	613.61	1	69	2.4	938.33	13.47	2871.63	880.86
98	614.317	614.07	614.59	1	65	2.27	816.76	13.73	2874.06	766.83
99	616.274	616.07	616.78	1	72	2.51	894.15	17.01	2972.34	1002.19
100	617.293	617.04	617.66	1	429	14.92	2964.42	120.61	7809.83	4080.57
101	620.309	620.04	620.51	1	91	3.18	878.41	22.08	4563.6	1099.3
102	621.305	621.05	621.51	1	66	2.3	658.38	11.21	4144.73	501.6
103	622.328	622.14	622.56	1	67	2.34	761.22	14.98	4003.23	846.25
104	623.325	623.05	623.71	1	91	3.17	1090.48	22.09	4114.65	1256.65
105	624.328	624.13	624.68	1	82	2.86	952.28	16.83	4101.44	840.34
106	625.29	625.05	625.63	1	60	2.08	946.18	12.51	2761.39	962.75
107	626.357	626.07	626.64	1	102	3.56	978.73	23.25	5840.77	995.24
108	627.289	627.05	627.73	1	60	2.08	1017.74	13.02	2791.28	1035.52
109	629.146	629.03	629.28	1	252	8.77	1318.02	63.55	8582.78	1709.96
110	629.341	629.28	629.65	1	65	2.26	529.61	10.47	5640.66	453.77
111	631.354	631.22	631.66	1	92	3.2	1049.79	21.19	3764.23	1447.02
112	632.329	632.06	632.6	1	76	2.65	926.31	15.35	3554.06	777.58
113	633.268	633.01	633.47	1	214	7.45	1476.73	51	7968.86	1787.79
114	634.288	634.12	634.66	1	99	3.46	1052.75	18.94	4802.3	761.08
115	635.283	634.8	635.55	1	87	3.03	1040.61	19.25	5097.19	1087.99
116	636.322	636.05	636.64	1	83	2.88	902.18	17.34	4222.56	821.8
117	637.352	637.23	637.54	1	327	11.39	2026.82	85.46	7496.32	2775.34
118	638.343	637.96	638.64	1	113	3.92	1374.79	20.54	4295.12	837.47
119	639.326	638.99	639.78	1	69	2.41	934.45	13.88	5019.03	790.86
120	640.339	640.17	640.76	1	69	2.4	798.58	14.34	3898.67	763.65
121	641.298	640.76	641.59	1	49	1.69	832.5	10.55	2584.76	860.95
122	643.352	643.13	643.59	1	57	2	654.17	12.22	3155.89	792.3
123	645.127	644.99	645.23	1	65	2.27	475.02	11.03	6199.27	476.14
124	645.352	645.23	645.56	1	80	2.77	631.89	14.47	5236.97	711.52
125	646.387	646.17	646.75	1	110	3.83	1038.3	26.57	6236.99	1230.93
126	647.334	647	647.52	1	69	2.41	929.21	11.46	3477.35	770.57
127	649.207	649	649.76	1	132	4.58	1602.89	36.13	5499.8	2183.92
128	651.344	651.27	651.74	1	65	2.27	667.09	13.44	5853.88	1031.4
129	652.316	652.12	652.62	1	57	1.97	778.44	11.47	2787.57	722.11
130	653.298	652.79	653.72	1	83	2.9	1350.23	21.85	3077.53	1665.93
131	655.315	655.03	655.61	1	51	1.78	692.65	10.89	2960.21	727.5
132	656.357	656.04	656.67	1	80	2.78	934.14	19.43	4800.78	1066.9
133	658.334	658.09	658.61	1	63	2.2	737.32	12.82	3787.27	669.89
134	659.335	659.01	659.69	1	248	8.63	2013.8	68.17	7042.07	2730.3
135	661.32	661.18	661.52	1	79	2.74	600.88	13.59	4931.76	482.5
136	662.331	662.11	662.78	1	57	1.97	733.81	12.41	3764.01	844.09
137	663.379	662.89	663.57	1	156	5.43	1394.99	40.35	7480.25	1735.65
138	664.386	663.87	664.59	1	97	3.37	1148.25	20.12	6498.69	928.91
139	667.282	667.03	667.8	1	53	1.86	917.16	13.54	3137.09	1151.57
140	668.375	668.31	668.62	1	54	1.88	432.55	10.14	6246.81	653.68
141	671.272	670.98	671.78	1	93	3.24	1085.42	25.23	6110.07	1542.84
142	674.357	674.16	674.53	1	52	1.8	517.76	10.81	3538.97	630.89
143	675.319	675.19	675.75	1	111	3.86	987.76	26.34	6261.7	1223.91
144	676.344	675.94	676.77	1	59	2.06	963.56	13.04	3990.36	899.11
145	677.335	677.11	677.73	1	67	2.35	907.23	14.47	3885.66	884.96
146	678.354	678.04	678.78	1	54	1.89	855.69	11.49	3921.72	833.08
147	679.334	679.23	679.63	1	66	2.28	608.07	11.16	5581.85	477.16
148	683.329	683.15	683.7	1	55	1.92	774.62	12.71	3489.92	944.09
149	684.356	683.92	684.78	1	50	1.75	928.07	11.18	3300.7	892.73
150	685.451	685.36	685.68	1	60	2.1	467.17	11.35	6012.01	675.29
151	687.309	687.11	687.74	1	64	2.21	959.42	15.34	2857.36	1204
152	689.259	688.96	689.83	1	122	4.24	1376.62	33.92	6401.83	1978.68
153	692.387	692.13	692.63	1	71	2.48	651.04	17.82	9437.67	986
154	693.367	693.12	693.7	1	63	2.19	770.03	13.21	3965.14	762.44
155	694.378	694.09	694.74	1	60	2.08	743.88	12.98	3423.62	725.66
156	696.422	696.17	696.62	1	54	1.89	506.58	10.1	8396.01	498.6
157	699.348	699.16	699.75	1	55	1.91	889.28	12.1	2872.43	1168.57
158	701.349	701.09	701.67	1	49	1.72	749.9	10.13	2555.24	895.55
159	704.379	704.25	704.73	1	57	1.98	547.79	11.09	7597.46	582.61
160	708.369	708.13	708.61	1	53	1.85	485.91	10.17	5263.46	446.18
161	710.43	710.23	710.71	1	54	1.88	609.52	12.3	4171.93	772.47
162	712.403	712.2	712.75	1	51	1.76	632.07	10.56	5868.28	738.47
163	714.456	714.15	714.69	1	66	2.3	866.8	16.95	2678.64	1267.28
164	717.371	716.95	717.64	1	47	1.62	712.59	10.74	3290.43	831.57
165	725.375	725.15	725.7	1	49	1.7	664.46	10.32	2610.84	726.4
166	726.423	726.2	726.71	1	53	1.84	588.07	10.28	3285.05	518.49
167	727.041	726.86	727.17	1	61	2.12	354.39	12.63	7348.45	371.4
168	728.461	728.25	728.74	1	55	1.92	746.84	12.56	2544.8	953.16
169	730.418	730.18	730.77	1	54	1.87	780.84	10.54	3105.13	712.44
170	735.54	735.45	735.69	1	62	2.16	373.52	13.63	5989.6	610.98
171	736.529	736.42	736.69	1	99	3.46	635.32	20.01	8131.6	673.16
172	738.431	738.2	738.65	1	49	1.7	499.79	10.12	3407.05	592.95
173	742.551	742.2	742.74	1	135	4.71	1162.2	35.59	7267.6	1562.02
174	744.456	744.17	744.74	1	46	1.6	616.77	10.29	2822.77	719.77
175	751.43	751.24	751.75	1	46	1.61	626.44	10.91	3103.46	870.33
176	752.498	752.15	752.83	1	56	1.95	569.4	10.66	4919.76	405.47
177	754.434	754.11	754.75	1	44	1.54	632.49	10.03	2926.98	642.27
178	756.546	756.45	756.74	1	67	2.34	505.56	16.33	6269.72	840.74
179	758.472	758.19	758.8	1	67	2.33	847.87	15.74	3761.14	910.97
180	759.455	759.11	759.79	1	47	1.64	806.95	10.68	2853.22	706.74
181	764.568	764.26	764.82	1	156	5.42	1145.45	45.71	9786.47	1586.3
182	766.477	766.17	766.82	1	53	1.83	666.16	11.15	3956.51	612.64
183	768.46	768.22	768.75	1	47	1.64	570.49	12.9	3939.44	799.61
184	772.48	772.15	772.78	1	47	1.65	726.11	12.56	2432.5	891.84
185	777.275	777.05	777.41	1	66	2.29	425.28	12.35	8740.48	425.29
186	778.583	778.48	778.82	1	73	2.56	516.11	18.31	7280.99	737.78
187	780.544	780.14	780.83	1	76	2.66	881.03	18.13	4157.49	792.61
188	781.442	781.18	781.75	1	39	1.35	551.24	10.15	2985.11	792.2
189	785.416	785.07	785.81	1	41	1.41	689.3	11.34	2522.2	935.59
190	787.424	787.16	787.65	1	48	1.68	485.53	11.41	2714.89	542.91
191	790.438	790.1	790.76	1	37	1.28	553.82	10.76	3568.62	848.59
192	792.575	792.48	792.81	1	45	1.57	368.9	10.73	5715.47	558.75
193	798.465	798.19	798.8	1	35	1.2	424.42	10.12	4225.47	644.84
194	814.463	814.18	814.79	1	45	1.58	517.44	12.12	5484.65	603.36
195	824.522	824.14	824.84	1	41	1.42	506.77	10.92	5547.83	599.68
196	831.41	831.1	831.81	1	35	1.24	651.72	10.68	2049.63	952.21
197	833.338	833.07	833.77	1	219	7.61	1691.6	73.44	8366.06	2344.27
198	847.556	847.32	847.77	1	62	2.14	563.21	19.63	6411.06	847.59
199	855.52	855.23	855.71	1	44	1.53	356.2	12.01	8454.06	558.95
200	861.586	861.11	861.76	1	79	2.76	763.52	26.86	8269.61	1105.58
201	867.444	866.92	867.77	1	37	1.3	602.14	10.94	2370.28	796.76
202	869.567	869.23	869.93	1	68	2.37	653.2	21.46	6589.72	925.59
203	872.544	872.37	872.75	1	39	1.34	259.47	11.02	6220.95	386.3
204	875.598	875.16	875.83	1	384	13.37	2324.36	150.14	9602.28	3940.71
205	877.581	877.16	877.89	1	80	2.79	790.39	21.19	6491.33	708.18
206	882.549	882.3	882.9	1	41	1.43	399.95	11.87	4758.04	445.92
207	883.574	883.43	883.76	1	95	3.3	591.67	27.71	8082.9	731.9
208	885.817	885.68	886	1	60	2.09	464.51	18.34	6997.7	619.59
209	889.589	889.41	889.85	1	50	1.75	434.46	12.74	4799.15	483.28
210	890.575	890.38	890.81	1	43	1.49	413.23	10.47	6405.26	379.36
211	891.549	891.41	891.91	1	124	4.31	1003.69	41.56	6535.63	1479.94
212	893.523	893.29	893.86	1	43	1.51	522.6	11.62	5354.6	601.04
213	895.539	895.19	895.94	1	51	1.79	595.59	17.03	7365.72	817.87
214	897.604	897.36	897.79	1	616	21.44	3432.75	242.43	10205.6	5707.26
215	900.59	900.28	900.72	1	55	1.92	400.23	12.27	9368.42	314.76
216	911.607	911.25	911.94	1	82	2.85	778.06	30.09	6401.96	1188
217	913.576	913.17	913.73	1	236	8.19	1581.44	91.1	9066.04	2505.3
218	915.574	915.26	915.7	1	70	2.45	526.25	15.52	10239.4	413.72
219	927.564	927.24	927.73	1	47	1.62	410.16	10.84	7813.48	445.66
220	929.555	929.12	929.68	1	53	1.83	452.34	14.1	12116	468.14
221	941.453	941.1	941.7	1	102	3.56	747.48	40.85	9521.46	1362.48
222	941.899	941.81	942.15	1	40	1.4	261.19	10.48	12526	381.34
223	947.57	947.25	947.74	1	36	1.27	349.11	11.69	8428.33	503.01
224	949.544	949.35	949.77	1	35	1.22	275.24	10.3	5723.82	319.42
225	955.493	955.05	955.76	1	34	1.2	372.24	10.47	4645.34	487.88
226	957.432	957.15	957.55	1	53	1.84	345.32	15.64	11508.9	541.55
227	959.478	959.13	959.69	1	34	1.2	315.35	10.62	4488.89	456.82
228	969.489	969.25	969.71	1	37	1.3	367.35	12.11	3314.71	561.31
229	969.93	969.71	970.09	1	48	1.66	297.65	17.23	7443.24	484.19
230	970.922	970.79	971.21	1	43	1.51	290.27	10.44	7611.28	187.54
231	983.49	983.3	983.76	1	61	2.13	411.38	23.41	8146.36	635.83
232	983.927	983.76	984.09	1	29	1.01	201.03	10.03	6394.55	346.28
233	997.949	997.78	998.13	1	59	2.04	387.13	23.38	8094.26	633.5
234	1025.97	1025.78	1026.23	1	51	1.79	402.14	21.96	6286.27	721.88
235	1179.69	1179.45	1179.9	1	98	3.4	574.95	53.46	10527.3	1132.07
236	1193.71	1193.43	1194.01	1	34	1.17	233.78	17.12	6711.67	475.71
237	1195.66	1195.39	1195.88	1	34	1.18	251.21	13.88	7810.91	384.66
238	1207.73	1207.52	1208.01	1	30	1.06	199.23	15.15	7915.01	396.69
239	1221.73	1221.54	1222.16	1	113	3.94	704.45	65.81	11046.9	1336.2
240	1223.75	1223.39	1224.1	1	48	1.67	357.96	16.97	10324.3	293.04
241	1237.71	1237.52	1238.21	1	44	1.52	409.96	22.51	9379.55	670.56
242	1431.94	1431.81	1432.28	1	28	0.98	140.33	15.9	16591.8	255.89
243	1445.96	1445.64	1446.35	1	33	1.16	236.71	23.17	10399.8	514.64
244	1457.92	1457.71	1458.27	1	19	0.65	209.7	11.11	5028.74	421
245	1459.98	1459.8	1460.51	1	397	13.83	2349.25	310.57	12368.3	5313.06
246	1474	1473.67	1474.36	1	66	2.3	481.46	49.58	9683.26	1091.45
247	1475.97	1475.7	1476.25	1	123	4.29	780.15	85.82	10532.4	1494.02
248	1488.01	1487.54	1488.39	1	69	2.4	501.94	56.26	11927.4	1289.52
249	1490	1489.6	1490.27	1	49	1.71	348.9	21.59	11157.3	274.48
250	1491.98	1491.67	1492.39	1	25	0.86	202.42	11.02	8452.47	203.08
251	1502.02	1501.7	1502.21	1	21	0.74	156.71	12.27	6316.52	328.87
252	1504	1503.78	1504.28	1	25	0.85	151.52	10.83	8794.28	180.59
253	1589.7	1589.35	1589.94	1	26	0.89	181.87	18.39	10071.8	355.09
254	1631.74	1631.55	1631.92	1	16	0.56	74.69	10	13156.7	154.62
255	1698.24	1697.92	1698.45	1	18	0.62	140.44	14.3	9797.16	323
256	1740.26	1740.05	1740.49	1	23	0.8	142.4	22.57	10197.5	384.01
257	1827.93	1827.64	1828.54	1	31	1.08	223.03	33.11	11837.5	611.11
258	1843.9	1843.66	1844.14	1	16	0.57	111.78	11.04	9970.47	160.32
259	1869.96	1869.75	1870.34	1	28	0.98	161.41	30.44	14105.6	457.2
260	1885.94	1885.58	1886.14	1	12	0.42	77.39	10.03	15327	159.79
261	2108.19	2107.77	2108.62	1	91	3.17	551.77	133.67	16110.4	1756.06
262	2122.21	2121.94	2122.45	1	26	0.92	147	36.91	14487.6	455.97
263	2124.18	2124.01	2124.63	1	39	1.36	231.56	41.24	16732	411.7
264	2136.25	2135.83	2136.54	1	13	0.47	119.21	19.8	7219.54	424.51
265	2165	2164.54	2165.25	1	9	0.31	52.64	13.12	15557.6	225.28

## Sheet: B4_POS
Index	Centroid Mass	Lower Bound	Upper Bound	Charge (z)	Height	Relative Intensity	Area	S/N Ratio	Resolution	Isotope Cluster Area
1	523.437	523.37	523.63	1	10	8.02	44.64	10.61	10030.4	60.63
2	551.474	551.37	551.59	1	29	23.09	141.05	30.21	6876.22	183.05
3	563.427	563.29	563.59	1	12	9.33	88.12	10.39	5504.58	92.37
4	565.482	565.37	565.59	1	13	10.44	73.79	13.58	8756.96	91.74
5	575.488	575.36	575.64	1	20	16.24	137.85	21.42	6715.66	191.25
6	577.493	577.36	577.64	1	72	58.5	356.66	82.94	7991.25	499.77
7	579.499	579.36	579.67	1	36	28.94	225.66	37.09	7565.35	260.51
8	589.451	589.38	589.69	1	10	7.82	59.08	10.56	9085.2	85.1
9	591.474	591.37	591.65	1	30	24.52	190.16	34.53	7460.13	283.38
10	593.521	593.39	593.93	1	124	100.39	834.82	142.15	6642.25	1118.16
11	595.257	595.16	595.43	1	11	9.19	54.7	11.05	7890.53	81.31
12	605.502	605.26	605.73	1	23	18.28	171.81	25.93	7637.06	244.71
13	607.519	607.46	607.67	1	23	18.77	104.57	22.87	10737.4	132.01
14	617.486	617.38	617.63	1	13	10.4	74.69	13.86	6407.15	115.62
15	619.485	619.4	619.66	1	24	19.71	115.79	26.96	9485.65	163.52
16	633.489	633.34	633.63	1	28	22.94	184.44	30.87	6359.73	262.45
17	635.447	635.34	635.7	1	17	13.7	107.51	18.27	9812.6	130.84
18	637.291	637.17	637.41	1	13	10.21	84.98	14.17	7431.58	126.98
19	649.452	649.36	649.64	1	15	11.9	99.63	15.3	8185.09	125.86
20	653.246	653.1	653.34	1	10	7.73	49.83	10.48	12666	71.94
21	659.285	659.09	659.44	1	15	12.21	102.41	17.77	8183.13	154.19
22	685.41	685.19	685.75	1	22	17.53	159.41	23.12	8015.53	189.53
23	701.372	701.26	701.5	1	12	9.98	68.68	13.13	7615.16	114.13
24	743.48	743.22	743.74	1	10	8.22	101.82	10.41	5409.05	112.05
25	787.476	787.33	787.78	1	11	8.77	99.12	11.01	5095.58	116.06
26	801.669	801.56	801.81	1	12	9.7	58.17	12.73	9315.28	75.97
27	808.615	808.34	808.92	1	11	8.72	100.15	12.26	4239.47	136.51
28	829.679	829.57	829.99	1	15	12.12	94.7	18.46	8495.91	155.89
29	843.694	843.57	843.87	1	9	7.56	62.84	11.09	5414.45	106.05
30	845.641	845.54	845.84	1	19	15.02	79.58	20.08	12595.4	104.68
31	857.71	857.56	857.87	1	32	25.81	165.22	36.78	11980.1	237.72
32	859.683	859.57	859.86	1	15	11.99	86.62	14.1	8354.12	87.34
33	871.706	871.58	871.98	1	16	13.11	118.04	19.24	6879.59	195.11
34	873.678	873.58	874.04	1	25	20.15	130.16	27.21	12436.4	176.06
35	875.522	875.35	875.66	1	31	24.82	184.59	38.48	9556.66	325.4
36	883.734	883.64	883.9	1	12	9.8	82.92	13.88	7533.35	148.68
37	885.745	885.22	885.93	1	25	20.2	217.96	30.06	8695.05	321.09
38	887.715	887.55	887.93	1	13	10.5	103.1	11.4	7175.3	104.32
39	891.483	891.24	891.64	1	64	51.51	289.06	79.84	13714.6	472.2
40	897.569	897.34	897.71	1	23	18.4	172.89	23.1	8160.8	272.49
41	899.737	899.61	900.01	1	23	18.55	169.3	28.25	6592.7	285.78
42	901.709	901.62	901.96	1	25	20.43	126.4	26.81	12936.6	159.82
43	913.524	913.37	913.63	1	12	9.78	78.27	10.8	7840.32	80.44
44	913.754	913.63	913.94	1	17	13.8	117.8	19.99	6746.71	197.39
45	915.725	915.62	915.88	1	19	15.21	86.51	19.18	11860.3	105.37
46	927.77	927.57	927.95	1	11	8.92	78.15	13.17	10106.8	136.13
47	929.734	929.62	929.92	1	12	9.5	60.88	12.97	12108.7	79.93
48	941.807	941.67	942	1	16	13.13	88.32	20.9	11842.3	155.68
49	969.825	969.7	969.99	1	16	12.62	69.3	17.47	13208.3	95.46
50	985.808	985.69	986.15	1	9	7.61	65.91	10.49	12849.2	90.79
51	997.871	997.75	998.24	1	17	13.83	87	21.91	12585.9	155.76
52	1025.89	1025.75	1026.16	1	12	9.98	78.17	15.26	10362.7	136.85
53	1426.31	1426.17	1426.61	1	8	6.53	40.89	10.57	16480	80.99
54	1454.34	1454.06	1454.64	1	7	5.89	45.61	11.06	13616	109.28
55	1459.93	1459.75	1460.29	1	15	11.71	113.24	21.25	8891.99	255.41
56	2108.14	2107.91	2108.34	1	8	6.83	41.84	13.93	15474.8	123.21

## Sheet: B5_POS
Index	Centroid Mass	Lower Bound	Upper Bound	Charge (z)	Height	Relative Intensity	Area	S/N Ratio	Resolution	Isotope Cluster Area
1	509.344	509.27	509.53	1	18	7.23	120.1	10.16	9150.32	108.28
2	511.212	511.07	511.39	1	18	7.12	159.43	12.3	2659.8	179.28
3	525.264	525.16	525.54	1	14	5.45	135.7	10.42	3913.57	181.28
4	527.182	527.06	527.46	1	16	6.19	189.64	10.65	2844.98	230.74
5	529.262	529.07	529.68	1	13	5.13	182.23	10.36	5239.54	240.41
6	533.24	533.09	533.62	1	23	8.88	244.64	18.25	5288.5	347.98
7	536.021	535.75	536.12	1	22	8.69	142.04	17.34	8300.72	169.96
8	537.029	536.87	537.14	1	55	21.56	293.34	43.43	8395.69	352.57
9	540.352	540.2	540.7	1	101	39.88	688.67	91.74	6410.66	987.71
10	542.368	542.03	542.66	1	28	11.22	296.27	21.72	6991.47	306.74
11	545.005	544.76	545.09	1	26	10.41	158.07	18.91	8893.79	149.43
12	548.997	548.76	549.09	1	25	9.82	152.4	19.58	7514.43	186.41
13	549.493	549.41	549.63	1	22	8.74	110.02	16.83	9785.75	154.02
14	550.014	549.87	550.13	1	37	14.45	189.04	25.94	10136.6	199.13
15	551.019	550.86	551.17	1	83	32.68	503.91	65.52	7268.84	578.01
16	551.504	551.39	551.64	1	47	18.54	283.88	36.39	6768.42	373.38
17	553.008	552.77	553.11	1	24	9.36	141.91	15.87	10237.8	144.7
18	554.339	554.1	554.66	1	20	7.8	211.1	16.84	6562.35	288.02
19	555.301	555.13	555.58	1	18	7.2	205.53	10.99	3837.22	189.27
20	556.35	556.16	556.58	1	82	32.35	515.44	71.39	7321.48	653.81
21	558.366	558.25	558.49	1	22	8.51	129.19	13.65	7492.44	117.64
22	561.307	561.1	561.65	1	15	6.08	220.61	11.73	5025.39	296.63
23	562.922	562.76	562.99	1	16	6.29	78.27	10.24	14145.6	112.74
24	565.008	564.84	565.13	1	18	6.91	159.31	13.87	4482.85	197.83
25	565.475	565.35	565.73	1	15	6.1	179.25	11.71	3254.21	221.39
26	566.992	566.8	567.12	1	33	13.06	202.93	26.78	8538.23	252.92
27	569.242	569.06	569.55	1	13	5.26	186.2	10.83	2471.24	262.58
28	571.327	571.24	571.61	1	16	6.26	159.26	10.31	5958.38	182.18
29	572	571.8	572.09	1	21	8.46	132.25	16.12	8003.11	162.79
30	572.346	572.27	572.55	1	22	8.59	104.69	11.55	7297.53	78.62
31	573.005	572.8	573.11	1	29	11.47	156.98	20.82	8542.41	161.68
32	575.501	575.35	575.63	1	32	12.62	234.95	23.51	5834.78	315.82
33	576.316	576.11	576.42	1	24	9.51	183.09	18.66	7695.48	226.11
34	577.519	577.38	577.66	1	108	42.5	697.97	90.99	6436.79	955.06
35	578.304	578.07	578.41	1	21	8.4	244	16.35	3949.53	301.83
36	579.54	579.41	579.72	1	67	26.24	449.4	55.02	7182.44	572.66
37	588.974	588.82	589.07	1	20	8.06	86.31	13.67	10420.9	73.49
38	590.312	590.12	590.39	1	18	7.25	85.87	13.33	9211.12	110.79
39	591.51	591.37	591.67	1	34	13.32	293.21	25.82	4299.6	386.22
40	593.558	593.43	593.71	1	169	66.72	965.55	151.11	7669.44	1349.4
41	595.28	595.19	595.49	1	33	12.94	178.1	19.73	8307.56	163.89
42	603.521	603.43	603.69	1	22	8.85	129.23	17.73	8735.05	183.06
43	603.953	603.86	604.1	1	14	5.67	69.88	11	9748.93	92.54
44	605.532	605.34	605.75	1	26	10.11	264	20.8	4405.43	371.49
45	607.559	607.47	607.74	1	28	11.15	189.06	20.77	5475.39	232.48
46	617.49	617.39	617.73	1	30	11.83	275.25	25.02	4915.92	404.82
47	619.519	619.38	619.78	1	27	10.68	287.49	21	4915.35	362.43
48	621.57	621.48	621.71	1	16	6.43	123.9	10.23	4550.4	126.1
49	631.492	631.39	631.67	1	23	9.11	190.31	14.36	4637.54	204.58
50	633.502	633.33	633.8	1	32	12.46	400.95	25.52	3236.45	542.42
51	637.322	637.1	637.54	1	24	9.42	229.32	20.27	4258.52	321.3
52	651.482	651.33	651.77	1	21	8.23	187.88	16.21	6315.9	247.28
53	659.327	659.13	659.43	1	30	11.7	213.34	22.9	6659.94	307.73
54	663.369	663.01	663.51	1	60	23.66	437.51	50.51	8701.87	665.05
55	665.446	665.11	665.7	1	19	7.45	245.5	14.14	3098.23	257.46
56	681.476	681.22	681.77	1	16	6.49	222.97	13.34	3213.96	309.29
57	685.44	685.29	685.69	1	30	11.91	280.77	23.85	5137.35	345.76
58	701.389	701.1	701.49	1	18	7.14	133.82	10	8255.42	181.57
59	703.173	703.05	703.29	1	45	17.82	261.97	38.48	7706.21	379.59
60	711.347	711.2	711.43	1	19	7.63	100.06	10.99	13891.2	115.85
61	719.477	719.27	719.8	1	15	6.09	149.77	10.96	2743.29	228.26
62	725.492	725.4	725.58	1	17	6.82	62.37	10.75	10500.4	94.81
63	733.453	733.17	733.78	1	13	5.29	239.73	10.16	2094.99	281.58
64	735.501	735.35	735.69	1	23	9.06	197.03	17.28	4511.59	253.6
65	743.586	743.21	743.73	1	20	7.96	209.35	16.8	3589.55	289.7
66	751.453	751.22	751.68	1	16	6.41	138.29	12.18	4070.02	178.36
67	755.54	755.47	755.89	1	20	7.91	137.06	15.72	7664.87	211.26
68	757.546	757.25	757.81	1	18	6.9	311.09	14.47	2601.47	417.66
69	759.605	759.5	759.81	1	18	7.27	119.63	11.34	7372.85	132.9
70	764.493	764.33	764.74	1	12	4.62	117.84	10.32	4113.45	167.27
71	771.631	771.57	772.03	1	25	9.99	201.45	16.57	6506.64	334.62
72	773.6	773.13	773.83	1	24	9.41	313.57	16.47	3719.09	262.55
73	783.607	783.35	783.83	1	18	6.9	182.35	14.26	3605.34	278.8
74	785.621	785.26	785.85	1	23	8.87	311.79	19.2	2561.52	420.94
75	787.593	787.18	787.84	1	20	7.89	335.72	16.58	2914.82	417.43
76	790.528	790.23	790.78	1	14	5.56	161.35	10.19	4008.67	162.86
77	791.476	791.16	791.77	1	18	7.14	201.09	14.07	7883	220.61
78	793.513	793.1	793.76	1	18	6.97	177.04	14.88	6089.43	232.37
79	797.594	797.2	797.9	1	14	5.71	214.43	13.03	2677.83	326.61
80	799.669	799.48	799.85	1	39	15.26	297.06	34.33	5371.78	446.89
81	801.682	801.45	801.87	1	41	16.11	420.41	33.9	5258.11	539.84
82	807.512	807.32	807.76	1	17	6.54	159.59	11.64	4579.53	180.26
83	809.538	809.48	809.74	1	20	7.85	105.44	10.93	12247	100.12
84	811.618	811.42	811.83	1	15	6.07	151.23	11.53	3679.46	218.56
85	813.642	813.23	813.84	1	26	10.29	261.09	24.65	5113.43	420.51
86	815.661	815.13	815.88	1	29	11.5	388.89	26.41	3557.99	557.94
87	820.587	820.52	820.8	1	14	5.35	74.75	10.53	11374.4	107.75
88	825.669	825.5	825.86	1	17	6.61	169.7	14.07	5017.71	282.06
89	827.701	827.29	827.91	1	72	28.52	652.24	75.02	6116.85	1067.19
90	829.708	829.35	830.04	1	83	32.81	775.11	82.42	5769.92	1177.74
91	833.301	833.08	833.41	1	14	5.7	98.52	10.89	8657.45	129.69
92	839.683	839.56	839.95	1	17	6.77	134.06	14.93	6073.89	240.37
93	841.711	841.51	841.92	1	50	19.72	469.25	50.91	5117.1	795.25
94	843.706	843.28	844.01	1	72	28.2	685.08	70.26	4697	1027.03
95	845.639	845.53	845.91	1	45	17.85	284.21	33.54	9085.22	266.11
96	847.553	847.36	847.9	1	15	5.75	157.69	11.7	3766.29	223.45
97	853.723	853.57	853.93	1	42	16.64	353.56	42.46	5472.38	610.9
98	855.739	855.43	856.19	1	182	71.82	1703.24	192.98	5610.41	2811.55
99	857.749	857.36	858.04	1	138	54.34	1256.46	132.1	5922.19	1723.06
100	861.601	861.22	861.91	1	13	5.03	174.45	12.06	3591.98	281.56
101	867.717	867.41	868.18	1	40	15.7	436.83	41.19	6254.59	707.62
102	869.738	869.3	870.08	1	128	50.59	1318.98	135.66	5172.34	2151.46
103	871.739	871.56	872.03	1	151	59.4	1581.47	152.88	4244.45	2427.73
104	873.694	873.21	873.96	1	64	25.37	569.34	47.34	7016.96	466.38
105	875.565	875.14	875.93	1	46	18.06	492.27	46.64	6154.12	777.89
106	877.576	877.29	877.79	1	16	6.49	153.98	10.64	4016.26	126.78
107	878.573	878.3	878.86	1	13	4.96	156.64	10.41	3982.99	172
108	881.754	881.49	882.04	1	85	33.34	764	89.24	5311.27	1316.95
109	883.768	883.32	884.15	1	254	100.17	2431.45	278.94	5543.51	4123.5
110	885.765	885.45	886.18	1	186	73.41	1773.6	181.02	5568.83	2381.5
111	887.699	887.56	888	1	73	28.63	572.97	53.72	8221.63	496.74
112	891.52	891.16	891.84	1	26	10.3	247.72	26.56	5845.01	408
113	893.602	893.24	893.9	1	16	6.4	248.27	13.94	2945.83	307.96
114	894.57	894.31	894.9	1	20	7.82	247.84	11.46	6414.28	129.41
115	895.748	895.25	896	1	58	22.89	734.51	64.74	5007.14	1316.99
116	897.593	897.27	897.66	1	130	51.19	853.47	86.35	10156.2	1222.6
117	897.767	897.66	898.18	1	219	86.24	1985.5	190.91	6055.58	3313.5
118	899.771	899.38	900.04	1	222	87.32	2437.17	223.14	4523.43	3513.75
119	901.714	901.21	902.11	1	89	34.93	706.47	67.22	8731.49	580.22
120	903.703	903.59	903.97	1	24	9.6	122.65	13.26	13747.7	79.74
121	909.784	909.46	909.98	1	39	15.43	427.62	40.52	4745.59	721.83
122	911.79	911.31	912.19	1	179	70.64	1714.02	205.43	5932.79	3108.57
123	913.55	913.27	913.6	1	36	14.23	261.35	26.55	7117.26	418.62
124	913.775	913.6	914.18	1	183	71.94	1852.46	177.56	4913.45	2700.46
125	915.731	915.58	916.19	1	78	30.89	689.69	61.18	6825.91	663.64
126	923.784	923.65	923.96	1	33	13.15	253.95	33.71	5801.18	460.39
127	925.799	925.46	926.03	1	78	30.57	879.31	83.92	4596.45	1563.26
128	927.788	927.32	928.14	1	104	41.11	1322.66	110.6	4281.94	2079.5
129	929.731	929.51	930.02	1	78	30.81	524.14	63.54	9397.11	509.7
130	937.797	937.48	938	1	18	7.16	206.64	17.01	4301.48	341.56
131	939.823	939.38	940.16	1	77	30.53	753.5	87.47	6036.09	1346.14
132	941.438	941.23	941.61	1	30	11.67	214.94	27.74	8941.75	357.23
133	941.814	941.61	942.06	1	93	36.62	846.89	96.43	7107.64	1326.46
134	943.757	943.6	944.11	1	46	18.07	377.12	36.77	7845.01	362.89
135	951.815	951.6	952	1	14	5.46	96.24	12.12	5407.26	185.62
136	953.814	953.56	954.07	1	45	17.84	448.92	46.98	5662.06	728.5
137	955.824	955.61	956.22	1	49	19.39	579.95	51.57	4359.75	941.56
138	957.768	957.65	958.15	1	41	16.16	275.85	35.33	10433.5	290.69
139	958.768	958.55	959.18	1	24	9.6	209.85	17.07	9267.52	156.7
140	965.837	965.6	966.15	1	18	6.96	201.61	16.4	6461.52	323.6
141	967.866	967.17	968.22	1	62	24.24	725.71	68.83	5379.08	1209.77
142	969.489	969.24	969.64	1	18	6.91	129.33	16.3	7503.12	194.78
143	969.851	969.64	970.33	1	97	38.17	778.26	104.19	7566.69	1215.28
144	971.833	971.56	972.15	1	28	11.12	288.32	20	5717.24	220.1
145	979.836	979.39	980.08	1	14	5.48	200.36	14.49	3953.12	356
146	981.865	981.66	982.17	1	43	16.8	410.63	46.4	5995.85	706.65
147	983.466	983.15	983.61	1	18	7.15	165.5	16.9	6830.48	268.01
148	983.86	983.61	984.23	1	57	22.58	656.13	59.25	4633.39	1011.8
149	985.801	985.6	986.09	1	36	14.36	234.4	27.86	10774.8	208.74
150	986.793	986.67	987.04	1	24	9.33	136.36	13.67	13794.9	70.79
151	993.863	993.55	994.17	1	20	8.05	242.75	21.21	4629.93	407.15
152	995.875	995.47	996.15	1	95	37.33	758.5	109.9	7366.33	1356.31
153	997.89	997.57	998.16	1	98	38.69	796.76	104.23	7041.1	1224.55
154	999.842	999.69	1000.12	1	28	11.11	238.53	19.09	6523.86	168.17
155	1007.86	1007.62	1008.18	1	17	6.74	193.68	15.36	4841.06	305.8
156	1009.88	1009.18	1010.14	1	47	18.6	578.03	52.04	5038.35	987.23
157	1011.88	1011.71	1012.26	1	71	27.89	636.6	73.04	6488.7	994.85
158	1013.83	1013.71	1014.31	1	40	15.81	275.98	32.04	10466.7	264.19
159	1021.89	1021.78	1022.2	1	19	7.45	143.44	18.37	9306.65	297.58
160	1023.92	1023.28	1024.17	1	45	17.8	527.55	48.83	5656.04	857.28
161	1025.89	1025.59	1026.2	1	57	22.54	551.6	60.18	6037.45	875.27
162	1027.86	1027.7	1028.29	1	31	12.16	249.49	21.47	8644.98	209.62
163	1035.89	1035.83	1036.13	1	13	5.17	78.19	10.38	10078.4	162.19
164	1037.92	1037.52	1038.17	1	27	10.72	338.49	27.61	4242.83	576.07
165	1039.89	1039.5	1040.16	1	31	12.23	269.03	30.22	6067.53	385.62
166	1041.85	1041.41	1042	1	29	11.51	195.64	21.95	10383	219.67
167	1051.92	1051.77	1052.23	1	27	10.66	209.68	24.99	8757.42	342.16
168	1052.91	1052.61	1053.23	1	22	8.78	181.18	13.22	6495.05	98.74
169	1053.93	1053.43	1054.31	1	30	11.76	355.13	30.33	5296.82	531.16
170	1065.91	1065.58	1066.16	1	15	5.9	171.35	15.32	4185.96	332.22
171	1079.96	1079.84	1080.16	1	17	6.64	96.68	14.91	8523.18	169.32
172	1081.98	1081.62	1082.27	1	18	6.93	236.17	18.86	4940.67	406.9
173	1095.97	1095.85	1096.22	1	13	5.01	103.07	11.11	9801.48	147.69
174	1110	1109.86	1110.35	1	18	7.04	134.03	18.12	9029.94	222.18
175	1123.99	1123.82	1124.33	1	12	4.65	94.71	11.37	7319.37	137.71
176	1138	1137.9	1138.36	1	14	5.51	106.27	13.65	13709.6	166.32
177	1179.67	1179.42	1179.9	1	14	5.56	126.86	15.01	7799.72	218.23
178	1221.72	1221.41	1222.04	1	32	12.63	236.62	40.21	9928.9	446.03
179	1290.19	1289.99	1290.5	1	10	3.96	80.16	10.35	6253.99	113.47
180	1332.24	1331.98	1332.57	1	9	3.58	75.13	10.91	5924.91	146.28
181	1374.28	1373.96	1374.6	1	8	3.15	65.79	10.22	8646.78	159.17
182	1376.35	1376.02	1376.66	1	14	5.5	148.35	17.23	4953.88	270.68
183	1390.36	1390.06	1390.61	1	12	4.65	81.25	13.95	7871.33	153.84
184	1404.42	1404.01	1404.66	1	11	4.17	113.66	12.94	5316.56	229.29
185	1418.42	1418.13	1418.69	1	9	3.71	90.98	10.96	5189.68	182.54
186	1459.96	1459.65	1460.26	1	74	29.15	478.8	106.94	12342.6	1091.09
187	1474	1473.75	1474.25	1	12	4.92	87.51	12.15	6594.77	120.72
188	1475.91	1475.67	1476.17	1	17	6.71	163.44	18.82	6048.37	251.12
189	1488.01	1487.76	1488.31	1	19	7.59	125.99	24.95	9449.43	280.99
190	1502.01	1501.67	1502.22	1	13	5.08	109.95	17.96	9141.5	296.83
191	1698.21	1697.88	1698.62	1	15	5.95	119.54	22.34	11982.5	284.05
192	1726.2	1725.81	1726.45	1	10	3.85	74.85	11.07	10827.7	122.25
193	1740.23	1739.99	1740.48	1	32	12.56	212.34	47.31	11017	547.51
194	1756.2	1755.88	1756.56	1	9	3.66	76.85	10.12	9204.6	119.06
195	2108.16	2107.94	2108.59	1	14	5.41	113.23	23.2	12569.2	364.2
196	2388.4	2388.2	2388.71	1	13	5.2	74.58	26.35	17013.7	326.28

## Sheet: B6_POS
Index	Centroid Mass	Lower Bound	Upper Bound	Charge (z)	Height	Relative Intensity	Area	S/N Ratio	Resolution	Isotope Cluster Area
1	500.28	499.88	500.68	1	132	14.34	1763.99	30.58	3499.82	2541
2	501.227	500.84	501.63	1	130	14.12	2422	26.09	2404.72	2582.11
3	502.271	502.02	502.6	1	129	14.04	1868.71	22.85	2614.11	1587.98
4	503.229	502.89	503.65	1	112	12.21	2316.58	22.57	1864.52	2558.28
5	504.285	504.05	504.59	1	167	18.17	2055.47	30.17	3856.34	1903.76
6	505.217	504.88	505.27	1	143	15.56	1652.5	14.13	5309.48	1497.26
7	505.311	505.27	505.57	1	143	15.6	1196.41	17.87	4771.77	1723.4
8	506.292	505.88	506.57	1	117	12.69	1885.31	19	2334.01	1400.69
9	507.331	507.28	507.65	1	163	17.73	1409.42	24.6	4738.94	2030.25
10	508.305	508.14	508.59	1	126	13.73	1637.41	20.7	3420.85	1431.94
11	509.277	508.8	509.64	1	187	20.39	3533.1	41.13	2037.36	4400.62
12	510.303	509.79	510.62	1	144	15.72	2303.72	23.67	2746.2	1620
13	511.264	510.78	511.63	1	175	19.08	3068.71	37.04	2838.07	3508.44
14	512.28	511.79	512.57	1	127	13.78	2181.07	21.97	2804.28	1725.34
15	513.261	512.88	513.58	1	177	19.23	2582.17	35.8	2723.21	2829.43
16	514.28	514.1	514.63	1	123	13.39	1572.54	17.73	3098.92	1092.36
17	515.255	514.96	515.54	1	159	17.26	2310.34	32.9	2915.03	2712.43
18	516.285	515.91	516.53	1	128	13.93	1771.79	22.6	3557.11	1473.67
19	517.247	516.84	517.71	1	114	12.44	2248.22	23.86	1951.32	2502.74
20	518.281	517.87	518.66	1	120	13.06	1834.39	21.41	3105.89	1613.37
21	519.124	518.81	519.22	1	349	38.01	2353.76	64.58	8670.05	2952.28
22	519.293	519.22	519.61	1	170	18.45	1919.52	21.23	3158.17	1990.69
23	520.299	520.19	520.55	1	124	13.47	1394.24	16.27	3953.89	1153.79
24	521.115	520.92	521.17	1	91	9.88	745.36	10.36	4704.11	782.1
25	521.322	521.17	521.75	1	203	22.05	2656.26	36.72	3134.43	3251.46
26	522.305	522.13	522.52	1	113	12.34	1464.67	14.01	2575.21	843.57
27	523.34	522.92	523.45	1	223	24.29	3019.76	40.18	4061.77	3800.68
28	525.263	524.85	525.6	1	137	14.88	2375.54	29.63	2520.77	2940.88
29	526.303	526.12	526.56	1	123	13.41	1447.56	18.23	3594.39	955.19
30	527.198	526.83	527.27	1	137	14.95	1356.18	20.34	5338.45	1742.36
31	527.302	527.27	527.6	1	122	13.32	884.18	15.35	5763.38	922.29
32	528.27	528.07	528.61	1	104	11.33	1724.07	16.99	2500.05	1432.08
33	529.256	529.05	529.66	1	114	12.45	1945.21	19.47	2490.33	2085.97
34	530.298	530.13	530.55	1	119	12.98	1422.4	18.99	3298.56	1172.29
35	531.299	531.08	531.53	1	140	15.26	1733.27	25.91	3470.82	1910.23
36	532.296	532.06	532.57	1	123	13.37	1516.26	21.71	3790.15	1394.37
37	533.275	532.87	533.69	1	135	14.64	2523.4	27.75	1946.35	2985.15
38	534.283	534.08	534.53	1	133	14.43	1761.78	21.45	2997.84	1350.74
39	535.102	534.76	535.16	1	87	9.48	709.88	12.47	7299.84	1021.59
40	535.3	535.16	535.59	1	164	17.9	2063.95	26.43	3174.22	2259.62
41	536.303	536.16	536.57	1	96	10.48	1213.19	11.25	2996.86	811.02
42	537.047	536.8	537.11	1	71	7.74	592.48	10.02	5151.62	668.38
43	537.299	537.11	537.68	1	146	15.87	2783.34	27.86	2070.35	3539.7
44	538.318	538.17	538.64	1	127	13.8	1787.86	17.87	3166.89	1228.31
45	539.3	538.93	539.69	1	136	14.78	2250.39	27.22	2589.65	2537.72
46	540.329	540.01	540.57	1	125	13.62	1797.85	21.37	2580.23	1546.27
47	541.113	540.86	541.17	1	106	11.57	781.91	14.09	7064.22	780.69
48	541.285	541.17	541.63	1	140	15.21	1696.02	20.93	3964.42	1687.73
49	542.297	541.91	542.59	1	104	11.33	1523.27	18.83	2858.75	1451.6
50	543.234	542.85	543.67	1	94	10.19	1994.11	18.78	1732.93	2230.02
51	544.295	544.09	544.53	1	106	11.56	1255.61	15.84	3233.41	888.77
52	545.271	545.08	545.68	1	116	12.59	1938.89	22.38	1999.94	2298.18
53	546.301	546.09	546.62	1	116	12.6	1538.86	19.39	3234.76	1307.42
54	547.305	547.07	547.61	1	129	14.06	2078.45	24.49	2370.35	2350.18
55	548.316	547.9	548.8	1	98	10.63	1674.45	16.54	2639.13	1454.03
56	549.356	549.3	549.63	1	133	14.46	1466.52	16.67	4862.59	2112.5
57	550.317	550.1	550.57	1	132	14.41	1334.75	17.87	3526.16	892.65
58	551.075	550.86	551.15	1	84	9.16	778.47	11.04	3896.77	912.93
59	551.521	551.43	551.79	1	445	48.39	2992.5	90.52	7382.45	4006.54
60	552.31	552.12	552.45	1	124	13.53	1288.96	18.31	3499.24	1487.56
61	553.297	553.08	553.73	1	161	17.49	2335.19	30.52	3842.82	2764.69
62	554.343	554.09	554.68	1	190	20.64	2212.5	34.02	3804.92	2084.15
63	555.285	555.11	555.67	1	140	15.28	2254.96	24.02	2891.86	2289.32
64	556.349	556.08	556.72	1	381	41.44	3059.9	78.61	6869.04	3410.25
65	557.333	557.12	557.52	1	186	20.19	1893.5	26.06	3613.51	1320.84
66	558.318	558.1	558.54	1	131	14.25	1370.29	21.76	3638.62	1230.79
67	559.31	559.13	559.61	1	123	13.33	1707.93	20.87	2871.74	1887.38
68	560.315	560.08	560.59	1	107	11.66	1296.74	17.51	3396.3	1087.75
69	561.314	561.06	561.71	1	119	12.98	1901.41	22.42	2679.65	2200.32
70	562.327	562.05	562.6	1	103	11.25	1597.85	17.76	2699.43	1416.92
71	562.954	562.79	563.07	1	64	7.02	456.23	11.27	9822.61	579.76
72	563.346	563.07	563.64	1	145	15.76	2522.9	27.85	2512.21	2956.71
73	564.329	564.11	564.72	1	99	10.81	1637.21	14.83	2526.22	1176.92
74	565.53	565.47	565.68	1	151	16.46	837.35	22.82	8250.8	1120.01
75	566.325	566.15	566.5	1	131	14.24	1156.57	18.73	3965.24	1222.67
76	567.335	567.07	567.51	1	151	16.38	1826.6	27.68	2795.55	2113.18
77	568.322	568.05	568.57	1	128	13.96	1740.09	22.86	3002.71	1653.33
78	569.296	569.07	569.71	1	110	12.01	1962.27	19.71	2705.14	2071.01
79	570.333	570.04	570.61	1	169	18.4	1806.12	31.26	4449.69	1720.18
80	571.292	570.79	571.6	1	128	13.98	2168	25.49	2749.72	2340.35
81	572.345	572.08	572.55	1	219	23.79	1787.24	38.05	5458.27	1591.84
82	573.297	573.1	573.66	1	143	15.56	2304.42	27.05	2677.57	2562.62
83	574.321	574.06	574.66	1	129	14.01	1668.07	21.5	3286.65	1347.17
84	575.339	575.09	575.45	1	136	14.85	1313.29	17.19	4376.21	1207.27
85	575.513	575.45	575.65	1	135	14.67	811.02	22.83	7453.91	1168.26
86	576.331	576.07	576.5	1	168	18.27	1617.43	29.3	5012	1773.23
87	577.354	577.07	577.44	1	211	22.97	1870.08	31.11	6975.94	1956.89
88	577.536	577.44	577.69	1	300	32.61	2052.4	58.01	6710.88	2846.28
89	578.347	578.05	578.48	1	132	14.4	1451.93	16.04	4004.92	1251.23
90	579.35	579.01	579.44	1	142	15.46	1754.47	16.4	2230.8	1920.02
91	579.555	579.44	579.71	1	564	61.4	3540.66	116.75	7270.62	4712.43
92	580.359	580.04	580.47	1	127	13.87	1502.9	17.98	4218.55	1367.07
93	581.329	581.1	581.52	1	128	13.88	1459.13	18.79	2267.74	1460.42
94	582.333	582.08	582.8	1	116	12.67	1729.83	22.42	2754.31	1850.57
95	583.309	583.04	583.63	1	108	11.71	1692.78	17.88	2324.72	1656.34
96	584.322	584.09	584.75	1	127	13.78	1698.72	23.97	3826.35	1705.82
97	585.322	585	585.79	1	121	13.12	1921.35	22.36	2845.67	2018.65
98	586.337	586.03	586.58	1	142	15.41	1495.76	23.31	4570.19	1291.97
99	587.292	587.09	587.76	1	161	17.54	2508.05	33.53	2849.33	2986.68
100	588.323	588.03	588.75	1	162	17.59	2051.38	28.95	3684.66	1772.96
101	589.355	589.09	589.72	1	125	13.66	2473.79	23.26	1886.31	2700.1
102	590.329	590.08	590.77	1	164	17.8	2036.84	30.9	4142.16	1947.09
103	591.351	591.05	591.44	1	133	14.51	1660.19	14.21	4005.25	1506.13
104	591.518	591.44	591.84	1	217	23.65	1690.2	40.61	7679.43	2494.97
105	592.357	592.04	592.46	1	138	15.02	1416.57	17.74	5811.48	1319.43
106	593.339	592.92	593.45	1	161	17.48	2110.27	25.12	3533.72	2514.74
107	593.57	593.45	593.7	1	657	71.5	4227.69	143.62	6570.98	5832.63
108	595.316	594.81	595.54	1	231	25.15	3168.36	45.96	4035.44	4072.09
109	596.34	596.06	596.69	1	140	15.29	1922.83	19.5	3632.13	1057.29
110	597.326	597.04	597.69	1	138	15.07	2320.3	28.05	2716.23	2700.93
111	598.335	598.06	598.65	1	128	13.98	1673.11	20.97	3307.39	1254.69
112	599.346	599.27	599.66	1	111	12.13	1231.42	13.9	4091.53	1352.2
113	600.336	600.04	600.6	1	114	12.36	1293.09	18.05	4164.23	1073.13
114	601.349	600.9	601.67	1	124	13.52	2314.51	26.94	2291.28	2961.36
115	602.331	602.05	602.65	1	118	12.86	1769.9	19.25	2911.09	1331.57
116	603.364	603.11	603.48	1	155	16.89	1619.09	19.58	4150.09	1616.18
117	603.516	603.48	603.82	1	100	10.89	600.74	11.05	8444.07	663.24
118	604.355	604.04	604.74	1	203	22.08	2637.33	43.38	3913.74	3205.47
119	605.383	605.04	605.47	1	159	17.36	2024.19	15.12	3033.21	1569.78
120	605.533	605.47	605.71	1	150	16.35	1282.94	16.14	4662.15	1367.07
121	606.349	605.88	606.73	1	143	15.6	2501.98	28.55	3660.44	2847.73
122	607.425	607.06	607.52	1	178	19.34	2457.19	21.04	4273.1	2184.18
123	607.581	607.52	607.73	1	198	21.49	1244.63	29.48	6605.58	1598.54
124	608.381	607.99	608.53	1	135	14.71	1764.72	17.76	3281.01	1396.03
125	609.3	608.97	609.84	1	153	16.67	2862.31	33.04	2353.32	3783.71
126	611.3	610.83	611.62	1	127	13.77	2229.08	25.75	2232.12	2642.25
127	612.37	612.05	612.61	1	100	10.85	1392.78	13.85	3325.51	861.94
128	613.325	613.05	613.73	1	116	12.63	2134.49	24.51	2423.13	2644.89
129	614.342	614.08	614.73	1	112	12.17	1670.19	19	2853	1319.18
130	615.334	614.96	615.44	1	133	14.49	1543.72	17.85	5089.16	1537.49
131	615.492	615.44	615.8	1	106	11.51	763.97	13.21	5602.35	856.66
132	616.362	616.02	616.77	1	103	11.2	1669.8	19.31	2556.58	1746.82
133	617.315	617.04	617.41	1	135	14.65	1458.42	14.82	3499.68	1326.67
134	617.52	617.41	617.81	1	251	27.27	2087.79	47.58	5687.16	3013.44
135	618.352	618.05	618.48	1	138	15.02	1623.84	19.9	3403.12	1740.56
136	619.37	618.96	619.43	1	127	13.8	1460.36	11.72	4429.4	1348.82
137	619.51	619.43	619.8	1	173	18.85	1709.43	25.51	4189.04	2187.63
138	620.344	620.18	620.47	1	103	11.24	1034.33	10.26	3622.14	821.18
139	621.383	620.9	621.56	1	138	14.96	2496.65	21.64	2368.16	3346.53
140	622.38	621.98	622.56	1	117	12.73	1578.49	13.86	3742.05	901.89
141	623.379	623.02	623.72	1	133	14.47	2305.43	27.76	2907.33	2828.86
142	624.361	623.99	624.64	1	115	12.51	1604.67	17.63	3008.69	1123.56
143	625.325	625.04	625.67	1	103	11.21	1677.95	19.38	2308.03	1808.3
144	626.352	626.03	626.67	1	99	10.81	1426.71	17.14	2817.73	1270.34
145	627.358	627.03	627.77	1	104	11.28	1780.44	19.42	2064.4	2001.97
146	628.369	628.08	628.62	1	91	9.9	1214.63	12.65	4296.83	850.31
147	629.347	629.2	629.44	1	129	13.99	758.32	10.55	5458.56	531.79
148	629.502	629.44	629.76	1	154	16.8	1146.19	26.65	7772.24	1665.09
149	630.36	629.99	630.49	1	124	13.54	1592.75	16.36	4050.12	1493.18
150	631.517	630.98	631.76	1	434	47.28	4683.41	105.11	6762.6	7075.6
151	633.542	633	633.88	1	498	54.17	6168.71	109.43	6120.26	7627.03
152	634.381	634.06	634.45	1	115	12.57	1475.3	15.13	2867.23	2209.98
153	635.434	635.03	635.57	1	146	15.84	2238.71	20	3493.61	2493.42
154	636.386	636.11	636.61	1	114	12.38	1466.52	15.03	2836.39	978.89
155	637.358	636.97	637.82	1	217	23.66	2753.07	47.74	5003.58	3555.71
156	638.377	638.12	638.79	1	152	16.54	1797.64	22.18	4490.84	1115.43
157	639.386	639.1	639.8	1	122	13.27	1836.3	23.28	3042.61	1983.79
158	640.371	639.94	640.6	1	99	10.78	1466.65	16.09	2697.13	1245.6
159	641.369	640.95	641.77	1	96	10.49	1913.79	19.1	2293.36	2202.99
160	642.393	642.03	642.75	1	94	10.19	1682.21	16.23	2754.51	1499.14
161	643.341	642.89	643.41	1	110	11.94	1159.8	10.32	5315.43	905.2
162	643.465	643.41	643.8	1	125	13.56	1100.52	18.99	5779.9	1705.29
163	645.439	644.95	645.77	1	196	21.29	3495.57	43.38	2300.39	4718.47
164	647.451	647.02	647.82	1	198	21.58	3657.74	43.62	2358.35	4887.95
165	648.429	647.98	648.78	1	126	13.69	2244.89	17.28	2350.41	1235.14
166	649.193	649.03	649.26	1	110	11.92	660.79	15.01	9153.52	858.47
167	649.469	649.26	649.8	1	230	25.01	2759.32	40.95	4890.12	3222.94
168	650.421	650.24	650.85	1	115	12.54	2047.89	15.76	2356.59	1579.68
169	651.425	650.99	651.73	1	142	15.41	2612.53	29.05	2275.2	3011.41
170	652.408	651.96	652.67	1	91	9.92	1622.85	13.1	2438.19	1005
171	653.375	653.03	653.79	1	95	10.36	1888.31	18.82	2330.19	2162.46
172	654.372	654.01	654.69	1	96	10.47	1301.79	14.57	3135.78	933.52
173	655.375	654.99	655.73	1	105	11.48	1590.07	20.2	2489.03	1819.96
174	656.385	655.97	656.72	1	130	14.18	1752.74	25.06	3677.91	1801.4
175	657.397	656.99	657.46	1	125	13.64	1417.75	12.86	5311.04	1219.36
176	658.391	658.08	658.7	1	102	11.14	1367.75	18.34	3298.8	1380.3
177	659.39	659.05	659.77	1	162	17.62	2544.5	34.07	3107.12	3192.39
178	660.391	660.12	660.71	1	94	10.25	1642.32	12.63	2294.28	1012.07
179	661.422	660.9	661.86	1	141	15.3	3061.64	30.69	1824.06	3957.28
180	663.409	662.88	663.62	1	300	32.68	3865.9	61.54	3945.3	5310.9
181	664.411	664.08	664.88	1	185	20.14	2525.28	27.5	3606.93	1507.44
182	665.423	665.07	665.74	1	176	19.17	2769.23	35.36	2948.96	3087.04
183	666.402	665.99	666.8	1	108	11.74	1806.63	16.6	2943.74	1230.47
184	667.414	667.04	667.76	1	146	15.85	2288.82	29.57	2438.65	2667.89
185	669.468	669.36	669.76	1	152	16.56	1294.56	26.12	5791.21	1727.6
186	670.411	670.11	670.75	1	95	10.37	1406.15	14.96	2686.24	1131.24
187	671.263	670.93	671.34	1	132	14.36	1109.57	21.17	6546.41	1542.7
188	671.446	671.34	671.79	1	120	13.11	1392.04	15.58	3948.66	1479.79
189	672.438	672.39	672.81	1	104	11.37	833.3	11.1	9344.55	627.74
190	673.41	673.08	673.96	1	117	12.69	2361.55	24.72	1983.66	3075.09
191	674.401	674.15	674.81	1	117	12.72	1583.18	16.48	3283.62	1010.71
192	675.421	674.97	675.82	1	124	13.52	2443.67	25.32	2210.13	2810.3
193	676.501	676.44	676.71	1	104	11.34	719.14	15.73	6096.7	1114.32
194	677.352	676.91	677.4	1	129	14.03	1147.33	16.59	6992.9	1446.56
195	677.484	677.4	677.82	1	130	14.13	1370.51	16.11	3439.7	1646.29
196	678.419	678	678.77	1	100	10.9	1813.96	16.04	2470.05	1318.03
197	679.367	678.94	679.42	1	123	13.44	1337.35	12.95	4670.9	1353.76
198	679.477	679.42	679.78	1	125	13.59	1020.84	15.02	5158.73	1395.58
199	680.415	679.89	680.81	1	112	12.22	1880.36	19.31	2846.76	1545.87
200	681.172	681	681.29	1	173	18.78	1099.43	31.87	8266.91	1483.79
201	681.436	681.29	681.79	1	119	12.91	1472.37	15.89	3608.49	1310.3
202	682.422	682.25	682.77	1	82	8.96	1138.22	10.7	3092.04	994.41
203	683.407	682.87	683.62	1	121	13.13	2089.16	23.47	2532.67	2644.95
204	684.411	684.09	684.75	1	87	9.48	1294.31	11.58	3016.78	745.14
205	685.453	685.02	685.85	1	239	26.02	3011.37	54.58	4341.11	4058.14
206	686.437	686.04	686.85	1	137	14.89	1900.35	19.64	3331.33	1082.99
207	687.483	687.44	687.9	1	97	10.59	821.93	13.56	8572.08	1273.6
208	688.415	688.03	688.8	1	103	11.16	1545.68	17.51	3219.81	1322.27
209	689.484	689.43	689.8	1	105	11.46	1065.16	10.95	5234.71	926.66
210	690.423	690.08	690.65	1	91	9.85	1334.92	14.9	2502.08	1498.03
211	691.463	691.07	691.67	1	140	15.29	2012.67	23.31	3603.35	2355.16
212	692.522	692.09	692.65	1	199	21.64	2042.26	35.34	6483.59	1981.29
213	693.344	693.12	693.4	1	138	15.04	1026.6	15.04	5096.34	1130.51
214	693.48	693.4	693.94	1	157	17.06	1682.18	18.13	4426.17	1515.69
215	694.452	694.23	694.81	1	96	10.42	1366.51	14.78	2598.29	1222.66
216	695.48	695.43	695.82	1	110	11.97	840.17	15.15	6905.9	1113.82
217	696.422	696.23	696.63	1	88	9.58	932.51	12.18	3340.21	715.72
218	697.418	697.23	697.79	1	99	10.78	1424.55	17.1	3004.6	1873.79
219	698.411	698.21	698.75	1	77	8.36	1188.07	10.76	3274.04	938.31
220	699.454	699.4	699.79	1	107	11.6	908.08	16.85	6459.89	1510.42
221	700.43	699.95	700.8	1	92	10.05	1560.67	15.77	3360.42	1355.14
222	701.469	701.42	701.79	1	100	10.84	922.69	13.69	4708.26	1537.94
223	702.437	702.22	702.76	1	93	10.11	1331.76	14.2	2921.74	1182.19
224	703.183	702.86	703.31	1	895	97.36	5120.11	195.55	9078.76	6732.35
225	704.537	704.44	704.8	1	186	20.22	1194.44	33.72	7461.62	1990.94
226	705.475	705.24	705.9	1	124	13.51	2181.09	19.04	2846.22	2348.72
227	706.483	705.9	706.93	1	155	16.91	2410.12	30.1	2648.14	2517.84
228	707.471	707.14	707.91	1	133	14.43	2231.41	22.7	2712.66	1983.53
229	708.516	708.47	708.86	1	97	10.54	672.14	14.22	7426.95	1112.24
230	709.309	709.08	709.35	1	81	8.85	534.25	10.67	8132.49	888.32
231	709.468	709.35	709.8	1	120	13.03	1355.94	16.65	4330.82	1343.8
232	711.353	711.19	711.41	1	113	12.34	698.75	11.23	6663.69	943.44
233	711.463	711.41	711.88	1	113	12.26	1175.08	12.89	5002.84	1398.78
234	712.484	712.44	712.85	1	90	9.81	648.41	12.34	8810.06	1002.68
235	713.489	713.17	713.86	1	186	20.29	2368.5	39.94	4436.36	3019.11
236	714.386	714.1	714.43	1	91	9.92	589.89	10.49	5760.09	913.53
237	715.422	715.16	715.65	1	105	11.43	1189.02	14.47	2633.45	1047.71
238	716.456	716.06	716.84	1	115	12.55	1685.48	23.36	3227.5	2070.32
239	717.471	717.05	717.83	1	98	10.7	1795.89	17.18	1858.5	1778.54
240	718.5	718.19	718.88	1	118	12.89	1792.11	21.78	3256.41	1787.31
241	719.153	718.88	719.28	1	238	25.87	1566.61	49.02	8695.64	2171.79
242	720.561	720.26	720.95	1	523	56.93	4256.38	125.32	7018.83	6594.16
243	722.52	722.01	722.85	1	136	14.8	2214.73	24.84	3290.1	2065.07
244	724.48	724	724.73	1	106	11.49	1567.42	19.82	2949.77	1616.74
245	725.448	725.07	725.92	1	118	12.88	1772.98	23.39	2794.02	2000.77
246	727.472	727.17	727.93	1	124	13.45	1954.79	23.3	4023.94	2313.54
247	729.435	729.09	729.83	1	109	11.82	1916.08	23.23	2621.42	2605.64
248	730.445	730.11	730.87	1	92	10.06	1428.81	13.26	2599.96	943.49
249	731.493	731.39	731.82	1	148	16.11	1454.82	22.62	6817.28	1575.46
250	732.483	731.96	732.87	1	125	13.56	1961.6	26.04	3981.75	2281.85
251	733.46	732.87	733.87	1	108	11.72	2309.81	20.98	2426.7	2459.7
252	734.544	734.13	734.84	1	263	28.64	2525.43	51.16	6529.99	2623
253	735.522	735.19	735.83	1	198	21.5	2400.35	35.36	4420.69	2288.25
254	736.549	736.15	736.76	1	224	24.39	2264.39	42.52	6663.51	2198.13
255	737.401	737.02	737.45	1	95	10.38	800.4	11.61	7291.24	1322.87
256	738.481	738.14	738.79	1	108	11.76	1666.67	19.16	2984.53	1517.18
257	740.46	740.03	740.8	1	86	9.37	1506.7	16.34	2736.68	1643.21
258	741.443	741.17	741.84	1	98	10.65	1785.51	18.08	2324.05	1944.88
259	742.523	742.48	742.71	1	95	10.31	565.48	11.57	8056.62	942.18
260	743.468	743.05	743.82	1	110	11.99	2066.43	22.19	2530.32	2611.4
261	744.472	744.21	744.86	1	101	10.94	1618.36	15.54	2705.13	1192.7
262	745.506	745.2	745.94	1	99	10.76	1832.86	17.14	2714.91	2067.39
263	746.514	746.09	746.86	1	106	11.51	1687.42	18.77	3610.06	1543.03
264	747.495	746.86	747.99	1	126	13.68	2243.75	26.03	2688.09	2644.79
265	748.497	748.13	748.87	1	130	14.15	1639.62	19.98	3655.25	1140.67
266	749.463	749.1	749.95	1	106	11.58	1764.52	19.68	2614.26	1961.19
267	750.529	749.95	750.81	1	145	15.75	1718.98	28.8	5556.56	1652.78
268	751.505	751.38	751.79	1	115	12.57	1129.17	13.66	5212.81	747.58
269	752.528	752.11	752.89	1	162	17.67	1909.58	37.28	4838.86	2526.42
270	753.497	753.12	753.92	1	123	13.35	1949.4	23.54	3105.73	1832.98
271	754.513	754.07	754.86	1	125	13.65	1827.36	24.57	2970.91	1758.65
272	755.496	755.15	755.9	1	112	12.15	1746.78	21.67	3372.76	1712.59
273	756.498	756.02	756.74	1	142	15.51	1673.59	27.81	4381.22	1635.32
274	757.399	757.05	757.47	1	144	15.63	1125.3	22.42	5527.5	1764.99
275	757.529	757.47	757.86	1	119	12.97	1069.16	10.4	6708.84	676.62
276	758.526	758.44	758.85	1	120	13.01	1043.95	18.26	6732.23	1125.82
277	759.554	759.46	759.93	1	121	13.13	1340.86	18.87	4550.11	1529.15
278	760.501	760.2	760.82	1	85	9.21	1358.03	15.09	2508.57	1271.21
279	761.507	761.04	761.89	1	99	10.76	1838.47	21.16	2443.5	2180.04
280	762.487	762.04	762.82	1	90	9.85	1443.07	14.9	2578.45	1076.22
281	763.493	763.04	763.86	1	116	12.66	1865.08	25.99	3539.64	2230.54
282	764.508	764.17	764.8	1	118	12.82	1219.29	17.84	4978.42	707.79
283	765.472	765.09	765.82	1	124	13.45	1861.78	28.64	3829.47	2407.82
284	766.499	766.06	766.77	1	114	12.39	1734.91	21.35	3222.56	1505.57
285	767.523	767.46	767.85	1	105	11.43	864.88	16.41	6045.72	1422.74
286	768.526	768.07	768.87	1	150	16.37	1620.21	31.87	5164.7	1713.99
287	769.506	769.13	769.85	1	121	13.12	1791.93	24.16	2911.68	1886.17
288	770.505	769.98	770.87	1	112	12.18	1542.78	20.81	3565.08	1350.76
289	771.499	771.06	771.83	1	118	12.8	1825	24.86	3290.87	2058.28
290	772.517	772.12	772.84	1	130	14.14	1811.82	26.05	3523.64	1750.12
291	773.526	773.15	773.85	1	102	11.11	2022.16	20.92	2086.51	2171.67
292	774.514	774.19	774.85	1	97	10.61	1505.59	16.42	3248.75	1125.34
293	775.554	775.24	775.76	1	121	13.16	1336.02	21.45	3707.81	1310.32
294	776.526	776.13	776.96	1	95	10.38	1380.28	19.29	3148.38	1425.52
295	777.55	777.49	777.9	1	81	8.77	749.15	11.26	6372.88	1061.02
296	778.497	778.31	778.76	1	82	8.87	949.52	12.68	3706.74	722.48
297	779.456	779.09	779.84	1	95	10.38	1558.5	21.91	2579.4	2027.89
298	780.474	780.17	780.86	1	92	10.06	1322.78	16.08	3089.46	1053.75
299	781.503	781.17	781.82	1	87	9.42	1155.79	15.78	3976.44	1098.94
300	782.505	782.18	782.74	1	96	10.4	1068.47	17.97	4810.72	1031.14
301	783.479	783.05	783.79	1	94	10.25	1370.67	19.88	2775.47	1583.34
302	784.495	784.08	784.79	1	116	12.59	1339.84	23.57	4204.5	1267.46
303	785.494	785.1	785.93	1	110	11.97	1819.95	23.65	2660.64	2152.38
304	786.505	786.26	786.79	1	101	11.04	1129.8	13.68	4136.79	588.64
305	787.539	787.05	787.83	1	116	12.61	2098.77	27.67	2747.67	2870.58
306	788.521	788.07	788.9	1	111	12.1	1481.3	17.19	3383.74	891.92
307	789.558	789.06	789.85	1	113	12.27	1874.07	24.35	3054.57	2262.25
308	790.513	790.13	790.89	1	96	10.44	1279.07	14.23	3464.89	800.86
309	791.527	791.08	791.9	1	94	10.27	1566.28	20.22	3054.98	1866.9
310	792.524	792.09	792.78	1	87	9.52	1260.8	15.35	3734.46	994.84
311	793.471	793.21	793.84	1	90	9.8	1218.46	17.24	2918.12	1248.77
312	794.598	794.55	794.83	1	79	8.55	484.18	11.12	8313.34	792.23
313	795.445	795.05	795.51	1	82	8.88	822.29	10.45	6416.83	1003.07
314	795.555	795.51	795.92	1	86	9.36	594.72	10.22	7972.09	586.57
315	796.547	796.5	796.81	1	85	9.24	577.64	10.82	7552.45	559.19
316	797.499	797.23	797.85	1	84	9.18	1213.12	15.41	3143.94	1189.21
317	798.485	798.15	798.9	1	89	9.64	1206.74	17.91	3735.69	1209.16
318	799.46	799.12	799.65	1	125	13.61	1617.46	21.79	4192.81	1893.87
319	800.488	800.08	800.99	1	103	11.24	1644.03	20.88	3240.72	1592.38
320	801.629	801.53	801.95	1	103	11.26	1176.52	16.39	4149.73	1814.2
321	802.506	802.21	802.61	1	106	11.55	1044.22	16.88	8477.28	1310.64
322	803.532	803.1	803.6	1	110	11.97	1064.75	14.28	9290.8	1026.58
323	803.643	803.6	803.97	1	96	10.48	568.63	10.11	8772.08	413.65
324	804.529	804.27	804.95	1	92	10	1283.29	19.94	2781.47	1540.27
325	805.54	805.16	805.81	1	94	10.24	1309.14	17.62	3371.13	1277.9
326	806.513	806.16	806.79	1	81	8.84	1178.45	14.88	3044.68	1077.13
327	807.491	807.05	807.82	1	131	14.22	1685.82	31	4184.04	2118.42
328	808.518	808.15	808.89	1	100	10.91	1396.28	17.97	3612.42	1044.63
329	809.491	809.13	809.89	1	75	8.21	1227.23	14.92	2797.45	1179.88
330	810.485	810.01	810.81	1	70	7.62	1172.5	13.77	2816.92	1154.91
331	811.484	811.15	811.87	1	80	8.7	1230.57	16.5	2874.67	1284.09
332	812.519	812.18	812.8	1	73	7.92	979.77	12.48	3782.98	766
333	813.504	813.22	814.01	1	74	8.08	1302.79	15.3	2327.3	1619.19
334	814.511	814.01	814.98	1	65	7.1	1223.69	10.31	2710.19	743.15
335	815.4	815.1	815.45	1	81	8.8	648.03	10.17	8460.74	642.75
336	815.662	815.61	815.94	1	97	10.56	679.42	12.54	5552.06	798.98
337	816.542	816.05	816.91	1	80	8.67	1513.24	20.41	2239.41	2455.1
338	817.575	817.16	817.9	1	105	11.46	1612.93	18.88	3084.31	1223.04
339	818.56	818.13	818.94	1	77	8.41	1352.34	15.32	2732.54	1285.76
340	819.541	819.17	819.86	1	81	8.78	1271.24	15.63	2809.07	1234.49
341	820.531	820.21	820.83	1	64	6.95	1065.77	10.99	2388.69	916.49
342	821.551	821.5	821.9	1	93	10.13	743.6	13.55	7894.6	1056.19
343	822.522	822.24	822.89	1	78	8.48	1127.21	11.5	3580.29	663.92
344	824.532	823.99	824.78	1	80	8.71	1064.69	19.55	3870.81	1567.11
345	825.491	825	825.99	1	86	9.32	1478.64	18.21	2616.02	1510.78
346	826.541	826.09	826.92	1	73	7.92	1118.76	13.1	3146.39	851.8
347	827.515	827.1	827.67	1	78	8.45	1133.38	10.31	3644.63	1211.14
348	828.53	828.11	828.89	1	74	8.04	1419.42	14.04	2301.57	1164.48
349	829.742	829.51	830.05	1	151	16.38	1608.91	31.15	7151.23	2244.07
350	831.564	831.16	832.03	1	87	9.43	1863.27	22.68	1828.77	2646.15
351	833.323	833.05	833.47	1	558	60.72	3241.22	149.06	10343.3	5114.66
352	835.572	835.5	835.89	1	79	8.65	669.63	10.49	6385.26	617.87
353	836.475	836.07	836.55	1	77	8.4	730.96	13.95	8216.31	1157.79
354	837.506	837.12	837.94	1	86	9.41	1317.21	19.34	2858.09	1560.72
355	838.55	838.25	838.92	1	71	7.67	952.45	10.14	3215.26	524.18
356	839.501	838.92	839.85	1	72	7.87	1320.76	16.56	2648.64	1744.94
357	840.515	840.03	840.87	1	72	7.82	1030.71	12.46	3998.55	691.31
358	841.56	841.01	841.69	1	98	10.65	1229.24	17.01	5299.05	1470.33
359	842.575	842.1	842.94	1	58	6.33	1028.81	10.24	2089.41	811.4
360	843.752	843.69	844.02	1	88	9.61	621.36	10.84	7452.31	573.96
361	844.595	844.14	844.91	1	64	6.96	1200.8	13.43	1917.93	1497.04
362	845.614	845.04	845.97	1	115	12.46	1847.44	25.55	3273.76	1983.23
363	847.57	847.28	847.96	1	108	11.78	1462.7	23.88	4237.59	1661.95
364	848.535	848.14	848.84	1	75	8.16	1268.45	14.12	2937.95	1074.26
365	849.496	849.12	849.97	1	89	9.69	1503.94	20.56	2219.8	1757.41
366	851.544	851.42	851.89	1	76	8.27	909.26	13.58	4296.79	1126.48
367	852.513	852.09	853.01	1	58	6.3	1120.59	13.02	1999.37	1245.58
368	853.538	853.31	853.92	1	77	8.42	1176.05	14	2617.33	1076.45
369	855.773	855.6	855.98	1	135	14.65	1094.2	32.75	8326	1913.13
370	857.773	857.08	858.12	1	195	21.27	2399.25	52.37	5364.03	3437.18
371	859.536	859.01	859.6	1	82	8.89	946.91	10.88	6378	1281.95
372	860.577	860.05	861.01	1	68	7.39	1190.21	14.94	2721.95	1280.48
373	861.548	861.16	861.97	1	65	7.08	1162.9	12.86	2179.01	1102.51
374	862.547	862.1	862.97	1	75	8.12	1335.33	17.02	2564.78	1485.82
375	863.544	863.09	863.96	1	73	7.91	1235.91	14.71	3267.51	1115.4
376	864.543	864.16	864.96	1	73	7.96	943.95	13.17	4260.05	742.11
377	866.496	866.06	866.82	1	57	6.24	1003.39	13.05	2192.88	1272.18
378	867.578	867.46	867.93	1	84	9.1	894.45	18.5	5102.08	1454.82
379	869.76	869.66	869.96	1	95	10.32	770.21	17.63	6063.9	1341.79
380	871.767	871.31	872.13	1	211	22.98	2720.66	57.46	4483.06	4063.41
381	873.669	873.22	874.07	1	125	13.64	1741.16	34.83	5840.14	2937.08
382	875.608	875.24	875.93	1	83	9.01	1269.29	18.07	3253.05	1564.24
383	877.579	877.06	877.9	1	74	8.1	1165.27	20.13	3312.96	1790.88
384	878.552	878.09	878.87	1	61	6.67	975.23	10.56	2770.78	661.29
385	879.566	879.35	879.97	1	78	8.49	963.74	15.57	3676.23	1024.19
386	880.585	880.06	881.01	1	63	6.86	1043.06	13.47	2726.29	1098.61
387	882.561	882.12	882.97	1	62	6.73	1093.92	15.3	2057.76	1542.3
388	883.598	883.17	883.68	1	88	9.61	1038.2	11.82	5865.83	851.9
389	883.798	883.68	883.99	1	180	19.55	1217.35	45.49	7287.44	2090.49
390	885.794	885.59	886.04	1	180	19.63	2031.79	43.9	4791.3	3082.4
391	886.775	886.26	887.03	1	106	11.55	1647.2	17.52	3526.44	905.15
392	887.719	887.42	888.01	1	111	12.13	1616.01	21.86	4312	1515.51
393	888.655	888.15	888.98	1	81	8.84	1392.02	17.93	2968.34	1322.97
394	889.583	889.29	889.99	1	74	8	1286.68	15.97	2550.29	1447.94
395	890.557	890.3	890.95	1	58	6.28	834.59	10.18	3237.38	669.73
396	891.543	891.31	891.96	1	65	7.11	1000.98	14.49	3091.44	1157.56
397	892.58	892.16	892.97	1	60	6.52	802.18	10.99	3030.26	593.63
398	893.553	892.97	893.95	1	70	7.57	1115.86	16.68	3344.75	1417.28
399	897.779	897.17	898.02	1	137	14.86	1937.8	38	3266.53	2969.35
400	899.825	899.22	900.03	1	304	33.05	3183.56	86.67	7386.14	4716.19
401	901.739	901.07	902.03	1	136	14.75	1894.25	33.17	4216.35	2183.91
402	904.601	904.07	904.96	1	58	6.27	881.12	11.64	2911.78	813.36
403	905.581	905.16	905.94	1	60	6.48	1070.29	11.23	2488.6	833.69
404	907.608	907.22	908.07	1	61	6.59	1061.06	16.28	2299.4	1647.14
405	909.597	908.94	909.96	1	67	7.27	1139.25	15.96	2336.97	1415.3
406	911.815	911.69	912.14	1	123	13.38	986.35	28.59	7606.51	1768.85
407	912.596	912.14	912.7	1	69	7.52	640.03	11.01	8311.27	664.9
408	913.545	913.24	913.61	1	76	8.28	637.75	10.06	6939.05	619.53
409	913.828	913.61	914.11	1	173	18.87	1778.91	43.96	6341.45	2914.45
410	915.745	915.62	916.11	1	136	14.84	1258.29	30.63	6230.72	1655.01
411	917.733	917.6	918.03	1	62	6.78	688.73	10.34	4866.07	834.32
412	918.644	918.18	919.04	1	53	5.79	934.56	12.21	2368.75	1092.33
413	919.421	919.04	919.58	1	97	10.55	888.52	20.58	9190.84	1288.53
414	921.667	921.63	921.9	1	57	6.22	250.51	10.12	13434.7	473.1
415	923.601	923.24	924.03	1	61	6.61	1145.3	15.81	3129.74	1625.85
416	925.809	925.71	926.16	1	71	7.75	638.77	13.93	5014.36	1161.02
417	927.81	927.61	928.17	1	108	11.76	1412.59	24.36	3180.84	2450.04
418	928.788	928.23	929.05	1	81	8.79	1244.46	13.07	2799.35	758.5
419	929.763	929.24	930.05	1	103	11.18	1514.5	23.63	3942.35	1603.62
420	933.7	933.53	933.94	1	59	6.39	541.25	11.61	4659.68	882.14
421	935.692	935.58	935.96	1	59	6.47	582.46	10.45	4282.23	861.11
422	938.619	938.16	938.96	1	55	6	923.32	12.75	2894.47	1060.66
423	939.849	939.79	940.07	1	61	6.65	403.91	11.97	6911.35	700.76
424	941.436	941.18	941.6	1	455	49.5	2788.09	133.16	9780.9	4283.84
425	943.8	943.66	944.21	1	75	8.19	824.17	14.04	3973.08	1290.15
426	946.636	946.29	946.98	1	50	5.44	882.35	14.11	2212.19	1475.99
427	949.649	949.1	950.03	1	66	7.18	1086.76	18.37	2879.71	1591.6
428	951.703	951.57	952.01	1	69	7.48	600.79	12.19	6282.31	730.59
429	952.633	952.2	953.01	1	51	5.6	798.37	11.83	2847.64	940.83
430	953.706	953.62	954.1	1	64	7.01	662.69	11.41	4869.28	1116.46
431	955.476	955.18	955.62	1	74	8.06	700.99	15.6	6155.92	884.64
432	955.795	955.62	956.08	1	72	7.88	769.39	13.56	3293.32	971.85
433	957.407	957.12	957.58	1	161	17.48	1136.11	44.82	9877.93	1768.93
434	957.745	957.58	958.21	1	75	8.2	895.92	16.07	4054.7	1278.29
435	959.714	959.55	960.1	1	58	6.33	770.76	10.97	3969.69	887.03
436	960.538	960.1	960.71	1	45	4.92	640.84	10.14	3084.57	1075.48
437	962.577	962.24	962.93	1	45	4.89	613.51	11.05	2413.29	937.65
438	963.651	963.08	964.17	1	58	6.31	984.09	13.23	2630.97	1078.2
439	965.665	965.09	965.99	1	63	6.8	1053.27	14.64	2926.65	1230.73
440	967.454	967.27	967.6	1	66	7.14	495.24	12.44	5622.83	751.99
441	967.768	967.6	968.21	1	59	6.37	906.74	10.5	2884.47	1242.9
442	969.476	969.17	969.65	1	151	16.45	1095.38	39.65	10214.7	1632.06
443	969.878	969.74	970.13	1	82	8.96	763.36	18.08	5149.22	1185.73
444	971.729	971.59	972.05	1	60	6.48	627.5	13.07	4112.84	1153.77
445	972.606	972.26	972.72	1	59	6.47	577.36	11.2	7340.02	737.13
446	979.653	979.11	980.11	1	57	6.18	1124.75	14.21	2546.91	1327.62
447	981.772	981.52	982.14	1	75	8.19	1062.13	14.66	4002.33	1106.83
448	983.487	983.14	983.66	1	425	46.2	2637.27	134.8	10108.8	4239.91
449	985.494	985.28	985.71	1	96	10.48	873.87	16.06	6595.72	626.6
450	985.789	985.71	986.12	1	68	7.36	435.62	15.76	12017.2	764.44
451	988.639	988.48	989.06	1	49	5.36	596.75	11.3	3932.47	960.94
452	991.708	991.15	992.08	1	59	6.4	878.79	14.33	3762.89	956.65
453	995.926	995.85	996.2	1	67	7.26	417.03	14.03	7100.63	800.08
454	997.941	997.87	998.18	1	68	7.44	477.4	11.96	7580.09	636.66
455	999.463	999.22	999.72	1	147	16.02	1260.7	41.83	9378.69	1949.54
456	999.796	999.72	1000.09	1	57	6.2	432.29	10.34	6562.76	699.87
457	1005.67	1005.08	1006.08	1	47	5.14	922.06	11.9	2621.21	1233.72
458	1011.89	1011.6	1012.32	1	69	7.48	949.71	15.95	3982.42	1476.7
459	1013.79	1013.64	1014.17	1	51	5.53	623.33	10.55	4097.17	1057.59
460	1017.64	1017.13	1017.78	1	49	5.35	673.7	10.11	5406.29	990.56
461	1021.72	1021.46	1022.3	1	50	5.49	862.46	10.52	2828.17	1091.78
462	1031.73	1031.24	1032.13	1	52	5.62	627.13	13.45	4200.74	863.57
463	1034.77	1034.25	1035.09	1	38	4.1	608.82	10.62	2512.39	1035.5
464	1037.76	1037.27	1038.24	1	60	6.49	985.58	16.44	3786.8	1455.18
465	1039.74	1039.19	1039.93	1	57	6.24	962.77	10.23	3121.14	1117.9
466	1041.81	1041.68	1042.19	1	52	5.67	542.1	11.02	6048.57	717.2
467	1045.7	1045.24	1046.05	1	55	5.94	761.42	16.56	2767.8	1363.24
468	1049.82	1049.7	1050.08	1	53	5.72	418.61	10.08	7524.15	500.88
469	1051.77	1051.3	1052.14	1	49	5.34	714.05	11.91	3832.79	862.61
470	1055.71	1055.3	1056.16	1	38	4.14	653.83	10.18	2558.68	967.43
471	1063.8	1063.7	1064.14	1	45	4.93	332.03	10.11	7512.61	586.36
472	1064.74	1064.3	1065.1	1	40	4.35	602.85	10.18	2745.46	778.45
473	1065.78	1065.37	1066.25	1	48	5.23	703.03	10.95	4422.93	739.11
474	1077.69	1077.38	1078.01	1	43	4.66	597.57	10.14	2876.65	643.42
475	1079.72	1079.32	1080.19	1	45	4.89	852.82	12.64	2012.08	1187.74
476	1082.77	1082.26	1083.25	1	37	4.02	805.06	11.82	2122.52	1490.77
477	1087.72	1087.27	1088.02	1	44	4.76	544.29	12	3886	779.91
478	1096.78	1096.68	1097.04	1	47	5.11	271.34	11.57	10721.8	411.12
479	1127.82	1127.61	1128.23	1	35	3.83	377.37	10.31	5288.57	721.59
480	1140.78	1140.3	1141.12	1	35	3.79	412.04	11.62	4696.1	822.37
481	1175.47	1175.28	1175.6	1	55	5.98	305.8	15.4	11629.8	451.66
482	1179.71	1179.53	1180.27	1	58	6.27	628.25	20.33	6942.66	1215.78
483	1207.73	1207.45	1208.05	1	45	4.88	412.27	13.33	6095.96	553.12
484	1221.72	1221.47	1222.03	1	126	13.68	950.06	56.39	10275.5	2099.68
485	1237.74	1237.43	1238.23	1	63	6.87	495.41	24.43	8072.87	894.12
486	1329.39	1329.23	1329.64	1	47	5.16	216.15	15.9	14559.3	293.6
487	1348.4	1348.23	1348.57	1	38	4.13	165.75	11.78	11993.6	233.08
488	1351.44	1351.19	1351.65	1	405	44.1	2324.29	187.64	11641.4	3796.09
489	1367.41	1367.23	1367.66	1	97	10.54	513.17	43.34	12831.4	887.4
490	1376.44	1376.17	1376.7	1	45	4.93	311.57	16.79	10040.8	549.05
491	1404.48	1404.21	1404.65	1	41	4.43	216.47	16.71	11610	423.85
492	1413.71	1413.3	1413.92	1	41	4.48	309.77	15.18	10150	489.19
493	1418.49	1418.26	1418.72	1	36	3.89	169.6	13.57	8945.55	326.92
494	1455.76	1455.47	1455.99	1	36	3.91	220.45	14.33	10115	401.17
495	1589.68	1589.33	1590.29	1	149	16.25	938.32	91.75	13154.2	1929.4
496	1605.66	1605.43	1606.08	1	50	5.41	345.91	27.9	10790.4	712.71
497	1609.67	1609.26	1609.98	1	27	2.97	201.66	12.85	14458.8	339.79
498	1617.72	1617.53	1618	1	46	5	268.83	24.76	12124.7	502.89
499	1631.73	1631.38	1631.98	1	140	15.24	921.52	90.11	12377	1987.11
500	1647.7	1647.52	1647.94	1	38	4.17	203.55	19.6	13634.3	386.9
501	1827.92	1827.65	1828.26	1	18	1.96	137.44	11.11	5461.1	308.82
502	1869.96	1869.63	1870.37	1	37	4.05	225.19	27.51	12723.2	470.72

## Sheet: B7_POS
Index	Centroid Mass	Lower Bound	Upper Bound	Charge (z)	Height	Relative Intensity	Area	S/N Ratio	Resolution	Isotope Cluster Area
1	500.243	500.05	500.59	1	78	1.21	1098.7	14.63	2835.49	1582.66
2	501.172	500.8	501.51	1	210	3.25	2131.79	38.93	5430.68	2506.04
3	503.165	502.87	503.6	1	168	2.61	2311.93	31.61	3665.56	2700.53
4	504.313	504.22	504.48	1	137	2.12	1030.67	22.83	5525.02	1442.13
5	505.161	504.82	505.27	1	119	1.85	1406.9	15.23	3394.12	1628.37
6	507.189	506.81	507.25	1	101	1.57	1284.37	12.23	3927.12	1705.09
7	509.222	508.93	509.36	1	128	1.99	1675.18	20.63	3125.34	2203.18
8	510.247	509.92	510.62	1	68	1.05	1466.46	10.07	1835.93	1247.69
9	511.188	510.71	511.66	1	139	2.15	2308.21	25.16	2588.17	2551.45
10	512.293	512.2	512.48	1	98	1.52	659.21	14.9	6131.05	948.55
11	513.213	512.92	513.53	1	163	2.52	2295.79	30.01	2793.51	2757.48
12	514.26	514	514.62	1	204	3.16	2030.02	33.5	5499.76	1841.64
13	515.26	514.76	515.58	1	217	3.36	1978.83	37.23	7882.36	1980.13
14	516.244	516.02	516.51	1	90	1.4	1097.59	11.73	3032.68	706.03
15	517.202	517.03	517.59	1	120	1.86	1674.29	20.76	2969.11	1992.99
16	518.267	517.99	518.58	1	95	1.47	1392.42	12.58	2485.74	917.88
17	519.144	518.81	519.59	1	207	3.22	2529.47	38.72	5939.7	2920.35
18	520.288	520.21	520.63	1	92	1.43	963.7	12.65	4799.77	1300.32
19	521.236	520.79	521.59	1	98	1.52	2049.73	16.98	1888.95	2221.9
20	523.254	522.91	523.59	1	74	1.15	1481.09	11.94	1722.18	1736.5
21	524.284	524.05	524.55	1	86	1.33	1010.33	11.54	3172.03	766.67
22	526.311	526.18	526.49	1	122	1.89	880.34	14.84	6478.65	608.11
23	527.205	526.86	527.7	1	117	1.82	2188.75	22.94	2137.52	2934.89
24	529.252	529.18	529.62	1	116	1.8	1108.48	15.92	4252.71	1586.84
25	530.25	529.78	530.62	1	89	1.38	1476.75	14.88	2729.38	1499.64
26	531.239	530.83	531.54	1	169	2.62	1827.2	29.6	5729.97	1917.97
27	532.272	531.86	532.59	1	109	1.69	1373.52	16.7	3348.98	1168.94
28	533.23	532.79	533.57	1	110	1.71	2160.03	19.19	2290.62	2302.9
29	534.287	534.18	534.54	1	111	1.73	979.89	17.25	5684.25	1305.44
30	535.156	534.74	535.24	1	132	2.04	1399.06	15.84	5372.55	1363.74
31	536.042	535.82	536.12	1	116	1.8	613.08	20.23	8925.32	875.94
32	536.315	536.12	536.58	1	82	1.27	996.35	10.83	4742.03	995.39
33	537.039	536.85	537.13	1	346	5.37	1744.81	58.72	8951.02	1848.22
34	537.258	537.13	537.65	1	89	1.37	1288.42	10.56	2309.75	1288.4
35	538.333	538.13	538.51	1	125	1.93	1089.71	17.8	6538.21	1027.24
36	540.347	539.92	540.67	1	790	12.26	5732.84	165.25	6691.64	7942.35
37	542.37	541.94	542.7	1	445	6.91	3898.4	88.19	5770.25	4923.54
38	543.324	542.84	543.66	1	150	2.33	2304.42	20.54	2418.31	1449.79
39	545.237	545.06	545.59	1	108	1.68	1280.61	17.81	3904.36	1569.36
40	546.286	546.06	546.63	1	76	1.18	1062.12	11.03	3069.39	914.42
41	547.255	547.06	547.62	1	88	1.37	1491.88	14	2382.73	1703.28
42	550.037	549.83	550.12	1	90	1.4	536.42	12.45	7795.69	509.95
43	550.305	550.12	550.58	1	95	1.48	1060.81	14.63	6104.39	1251.03
44	551.044	550.82	551.14	1	228	3.55	1558.39	37.6	7657.59	2008.12
45	551.521	551.42	551.63	1	201	3.11	1238.64	34.16	6892.54	1549.01
46	552.311	552.14	552.46	1	116	1.79	806.94	16.93	5421.85	1063.11
47	553.014	552.86	553.11	1	167	2.59	905.01	26.83	9207.91	1025.43
48	553.27	553.11	553.72	1	90	1.39	1379.58	12.15	3215.6	1593.42
49	554.338	554.1	554.62	1	349	5.42	2559.41	64.93	6938.33	3040.19
50	555.303	554.76	555.58	1	161	2.5	2204.74	25.48	3434.54	1965.3
51	556.359	555.87	556.49	1	6420	99.62	35022.3	1327.04	7864.88	48030.9
52	558.371	557.84	558.51	1	1232	19.12	7999.14	212.87	7330.41	7713.14
53	560.356	559.98	560.61	1	138	2.15	1700.63	23.38	4583.56	1808.07
54	562.334	561.9	562.64	1	109	1.69	1428.64	19.76	4210.82	1619.39
55	563.349	563.27	563.74	1	112	1.74	1102.27	13.24	6592.8	989.88
56	566.305	566.11	566.49	1	88	1.37	720.46	13.32	4335.68	927.75
57	567.013	566.75	567.11	1	124	1.92	848.03	21.06	7195.93	1132.66
58	567.284	567.11	567.65	1	96	1.49	1410.55	14.02	3154.92	1683.34
59	568.324	568.1	568.57	1	195	3.02	1732.13	32.5	6199.35	1825.74
60	569.278	569.09	569.6	1	101	1.56	1480.89	13.12	2932.11	1350.86
61	570.34	570.09	570.66	1	870	13.5	5536.58	176.48	7445.78	7343.39
62	572.356	571.91	572.66	1	1150	17.85	7586.3	234.79	7131.16	10001.5
63	574.366	574.09	574.66	1	342	5.3	2583.59	62.27	6939.83	2940.83
64	575.365	574.79	575.45	1	136	2.12	1790.32	16.6	5689.06	1413.93
65	575.521	575.45	575.69	1	117	1.81	732.53	18.06	6725.63	1038.65
66	576.34	576.07	576.47	1	175	2.71	1297.12	24.59	5768.33	1139.12
67	577.541	577.43	577.69	1	330	5.12	2064.57	61.23	6548.4	2898.29
68	578.345	578.03	578.46	1	203	3.14	1690.87	36.32	6876.35	2235.96
69	579.562	579.45	579.82	1	452	7.01	2911.27	87.33	6668.22	3900.6
70	582.311	582.08	582.64	1	115	1.78	1309.04	19.8	3577.27	1503.03
71	583.272	583.06	583.59	1	94	1.47	1315.06	13.28	3270.47	1284.36
72	584.319	584.07	584.7	1	175	2.71	1854.96	31.55	4975.82	2095.42
73	585.272	585.02	585.56	1	195	3.02	2217.91	32.64	4480.89	2337.96
74	586.34	585.84	586.6	1	422	6.55	3347.67	78.7	7179.81	3822.06
75	587.267	587.11	587.74	1	572	8.87	4173.38	101.92	8280.36	4456.19
76	588.354	588.1	588.62	1	791	12.27	5412.89	145	7286.16	5905.33
77	590.355	590.13	590.62	1	275	4.27	2287.26	47.55	5643.16	2365.5
78	591.244	591.09	591.28	1	115	1.78	562.78	10.61	4606.25	866.18
79	591.522	591.45	591.75	1	98	1.53	787.96	12.84	4526.62	1187.44
80	592.335	592.05	592.48	1	252	3.91	1999.02	40.72	6500.21	2158.73
81	593.578	593.44	593.71	1	870	13.5	5063.33	180.04	7135.13	7600.95
82	594.332	594.09	594.46	1	235	3.64	1681.29	42.05	6720.17	2337.58
83	595.318	594.87	595.45	1	1868	28.99	10295.7	378.18	8964.79	14028.1
84	597.323	596.99	597.68	1	175	2.71	2144.85	26.16	5621.22	1770.28
85	598.33	598.06	598.6	1	109	1.68	1295.59	15.11	4203.71	986.46
86	599.278	598.86	599.64	1	107	1.66	1886.94	19.36	2281.27	2286.42
87	600.323	600.08	600.59	1	135	2.09	1339.62	18.47	4547.24	962.12
88	601.283	601.04	601.47	1	121	1.88	918.15	14.54	3873.94	757.24
89	602.33	601.87	602.69	1	229	3.55	2209.78	45.9	5805.05	2959.98
90	603.236	602.8	603.33	1	211	3.28	1967.86	19.06	7014.49	1107.78
91	603.353	603.33	603.49	1	147	2.29	520.01	13.32	10460.7	805.46
92	604.356	604.08	604.7	1	473	7.34	4018.63	97.16	6335.11	5564.85
93	606.34	606.07	606.52	1	183	2.84	1795.57	29.64	5089.28	2008.69
94	607.244	607.05	607.34	1	183	2.83	1367.02	19.78	7137.08	1243.71
95	607.591	607.52	607.77	1	172	2.67	1046.95	24.96	8113.1	1348.46
96	608.237	608.06	608.28	1	171	2.66	1045.98	16.86	7022.8	1087.78
97	608.321	608.28	608.53	1	164	2.55	874.66	14.12	6040.45	1130.48
98	609.242	609.01	609.76	1	856	13.28	7108.74	177.37	6951.13	9939.17
99	611.277	610.91	611.75	1	515	7.98	4951.65	101.5	5905.17	6272.39
100	613.286	613.06	613.7	1	305	4.73	2915.58	59.24	6743.67	3779.89
101	614.311	614.07	614.68	1	140	2.18	1760.51	17.21	3812.45	981.41
102	615.289	614.79	615.46	1	126	1.95	1933.33	19.5	3285.82	2174.42
103	616.329	616.02	616.5	1	121	1.88	1131.78	12.54	5701.83	655.76
104	617.307	616.87	617.43	1	1527	23.7	8964.16	313.98	8982.21	12752.4
105	619.317	619.04	619.47	1	164	2.55	1752.08	19.4	5005.86	1342.64
106	620.341	620.07	620.7	1	149	2.31	1988.41	26.67	4607.28	2272.8
107	621.34	621.02	621.56	1	117	1.81	1806.78	15	2447.71	1656.16
108	622.332	622.06	622.55	1	112	1.74	1107.64	13.22	3859.31	740.42
109	623.228	623.02	623.28	1	124	1.93	750.97	12.53	6566.54	839.57
110	623.35	623.28	623.78	1	150	2.33	1678.76	19.01	4469.57	1937.41
111	624.333	624.03	624.68	1	147	2.28	1898.06	21.08	4033.55	1406.14
112	625.229	625.02	625.62	1	284	4.4	2717.86	59.83	6978.04	4093.73
113	627.262	627.02	627.61	1	191	2.96	2152.7	34.96	4087.93	2602.97
114	629.254	629.04	629.46	1	192	2.97	2180.96	31.26	4804.15	2844.64
115	630.309	629.92	630.65	1	103	1.6	1709.52	14.9	2857.49	1324.17
116	631.248	631.05	631.44	1	326	5.06	2544.95	53.45	8554.48	3071.46
117	631.525	631.44	631.81	1	202	3.13	1405.68	33.05	7563.52	2039.98
118	633.283	632.99	633.41	1	1015	15.76	5970.58	202.22	8632.04	8383.91
119	633.538	633.41	633.75	1	266	4.12	2415.14	41.61	4919.38	3085.66
120	635.278	635.07	635.44	1	365	5.66	2513.09	62.4	8380.35	2996.03
121	636.323	636	636.84	1	118	1.84	1817.34	16.64	3200.96	1380.95
122	637.373	637.01	637.72	1	625	9.69	5080.3	128.28	8026.69	6956.31
123	639.241	639.06	639.31	1	103	1.59	722.19	10.42	6313.03	787.14
124	640.344	639.92	640.6	1	100	1.55	1472.63	18.76	3285.75	1910.33
125	641.214	640.99	641.31	1	104	1.62	777.85	10.99	6939	779.93
126	642.333	642.09	642.69	1	89	1.38	1216.82	15.67	2843.55	1561.79
127	643.288	642.87	643.82	1	118	1.82	2305.21	21.58	2407.96	2731.88
128	645.321	644.99	645.79	1	169	2.63	3070.43	33.21	2433.36	4264.66
129	647.248	646.89	647.4	1	214	3.32	2358.8	32.82	4978.64	3171.9
130	647.474	647.4	647.7	1	124	1.92	1123.65	14.6	4733.69	1721.68
131	649.257	648.96	649.4	1	322	4.99	2394.12	58.5	7652.82	3373.56
132	649.471	649.4	649.76	1	118	1.83	1095.21	12.11	4786.74	911.56
133	650.304	650.04	650.67	1	113	1.76	1562.03	13.63	2900.78	917.14
134	651.256	651.03	651.42	1	223	3.46	1942.37	35.24	6412.36	2267.23
135	651.514	651.42	651.77	1	152	2.36	1030.46	23.47	7496.07	1340.88
136	653.297	652.98	653.64	1	174	2.7	2532.94	33.53	3069.58	3357.94
137	654.337	653.92	654.7	1	105	1.63	1662.56	13.79	3250.66	1021.95
138	655.304	655.03	655.77	1	87	1.36	1554.08	13.93	2338.09	1611.63
139	656.346	655.97	656.68	1	101	1.57	1310.23	15.64	2904.02	1176.15
140	657.262	656.95	657.65	1	178	2.76	1955.41	32.31	6643.17	2337.12
141	658.346	658.07	658.78	1	89	1.38	1361.19	11.81	2850.52	958.02
142	659.35	658.93	659.84	1	559	8.68	5336.52	117.62	6519.48	7597.38
143	661.315	661.08	661.93	1	845	13.11	6235.09	175.73	8425.33	8744.93
144	663.342	662.76	663.62	1	173	2.68	2872.42	29.8	2525.72	3531.02
145	665.27	664.95	665.41	1	138	2.15	1560.88	17.04	5207.73	1915.98
146	667.25	667.02	667.38	1	169	2.62	1364.53	26.28	9027.43	1796.17
147	667.461	667.38	667.75	1	97	1.5	934.42	11.6	3798.43	1165.78
148	669.253	669.02	669.36	1	106	1.65	872.77	14.51	6018.13	1154.16
149	671.256	670.79	671.76	1	219	3.4	2405.54	45.89	6324.24	3536.59
150	673.269	672.99	673.71	1	161	2.5	2200.82	31.47	4307.24	3045.7
151	675.325	674.91	675.75	1	410	6.37	3853.05	82.44	6817.33	5166.46
152	677.292	676.93	677.49	1	273	4.24	2692.02	47.84	6550.63	3363.21
153	678.406	678.37	678.82	1	102	1.58	808.65	11.22	9467.64	1201.14
154	679.359	679.02	679.82	1	120	1.86	1974.07	20.55	2526.24	2165.81
155	680.363	679.98	680.72	1	86	1.33	1301.27	11.62	2722.78	903.36
156	681.268	680.91	681.38	1	121	1.87	1338.04	15.62	4625.73	1458.26
157	681.433	681.38	681.78	1	86	1.34	754.5	10.45	5521.56	1060.24
158	683.301	682.97	683.89	1	497	7.72	4182.47	103.19	8268.24	5844.04
159	685.3	684.98	685.4	1	104	1.62	1203.37	11.45	3609.12	1245.49
160	687.329	686.98	687.78	1	366	5.67	3279.66	76.22	7542.66	4766.25
161	689.285	688.92	689.62	1	149	2.3	2189.12	26.9	3633.6	2779.51
162	691.297	690.93	691.63	1	180	2.79	2100.27	32.75	6619.65	2736.95
163	693.336	693.04	693.47	1	125	1.94	1211.55	16.8	5503.69	1380.89
164	694.421	694.17	694.8	1	82	1.28	1151.31	12.61	2921.02	1143.73
165	695.357	694.93	695.8	1	82	1.28	1463.38	13.77	2359.23	1622.88
166	696.399	695.91	696.71	1	73	1.13	1131.83	10.29	2978.28	906.93
167	697.278	696.71	697.44	1	118	1.83	1413.74	17.04	6779.94	1716.81
168	699.279	699.16	699.64	1	243	3.78	1887.37	47.18	7160.62	2845.56
169	701.321	700.87	701.82	1	104	1.61	1733.98	19.47	2672.2	2176.19
170	703.203	702.93	703.81	1	607	9.42	5090.68	123.08	8379.11	6832.01
171	705.288	704.94	705.46	1	282	4.37	2369.94	45.8	8325.24	2634.66
172	706.322	706.1	706.76	1	99	1.54	1281.21	11.93	5212.78	775.06
173	709.315	709.1	709.81	1	249	3.87	2382.73	50.83	8081.66	3461.9
174	711.351	711.1	711.46	1	96	1.49	975.85	10.28	4209.02	966.71
175	712.383	712.15	712.7	1	71	1.1	965.76	10.12	2920.84	986.74
176	715.343	715.15	715.87	1	90	1.39	1487.05	14.9	2701.75	1873.89
177	717.319	717.04	717.94	1	80	1.25	1357.4	10.87	2369.47	1048.38
178	719.17	718.94	719.54	1	405	6.29	3372.56	78.59	8695.85	4559.73
179	720.564	720.45	720.89	1	156	2.42	1148.53	29.13	7168.02	1909.07
180	721.272	720.89	721.44	1	176	2.73	1726.29	28.55	6764.35	2104.18
181	721.546	721.44	721.84	1	106	1.64	902.45	10.4	5478.13	537.69
182	723.299	722.88	723.46	1	101	1.56	1144.96	14.61	4774.59	1265.46
183	725.299	725.1	725.73	1	152	2.36	2048.67	31.09	5302.68	3141.88
184	728.431	728.19	728.74	1	68	1.05	919.98	10.75	3650.85	1066.85
185	731.316	731.13	731.82	1	158	2.45	1737.32	30.17	7310.48	2498.43
186	733.336	732.98	733.72	1	93	1.45	1199.25	15.23	5567.65	1415.3
187	734.536	734.47	734.74	1	70	1.08	480.86	10.22	7276.08	799.15
188	735.14	734.87	735.24	1	92	1.42	741.43	10.22	7260.12	740.64
189	735.553	735.44	735.82	1	107	1.66	839.98	14.62	7190.51	983.99
190	736.515	736.22	736.72	1	87	1.34	1093.53	12.62	3221.32	1112.17
191	737.259	736.94	737.44	1	86	1.33	884.66	10.18	6748.18	1003.07
192	739.315	739.02	739.45	1	93	1.44	852.2	13	5196.45	1220.32
193	741.313	740.83	741.41	1	102	1.59	1086.22	13.56	6647.88	1483.79
194	747.305	747.11	747.68	1	130	2.02	1441.89	21.21	5663.2	1578.45
195	748.413	747.9	748.71	1	60	0.93	973.82	11.05	2215.36	1567.53
196	749.364	748.88	749.77	1	76	1.17	1375.47	10.27	2324.42	1067.13
197	752.489	752.08	752.74	1	69	1.07	1154.82	13.36	2771.14	1435.79
198	754.436	754.13	754.81	1	69	1.07	1104.24	13.59	2730.44	1476.56
199	756.451	756.11	756.8	1	72	1.11	1127.58	14.22	2274.91	1534.62
200	757.399	756.96	757.79	1	262	4.06	2357.07	54.96	8272.82	2965.38
201	758.448	758.09	758.86	1	123	1.91	1526.73	16.39	3905.22	841.39
202	761.379	760.89	761.78	1	68	1.06	1295.14	12.88	2214.92	1587.25
203	763.297	763.05	763.44	1	99	1.53	723.15	12.3	8882.01	655.62
204	764.584	764.5	764.76	1	77	1.2	482.64	10.26	7737.46	435.7
205	765.459	765.35	765.83	1	124	1.93	1285.14	23	7637.8	1835.56
206	766.454	765.98	766.9	1	72	1.12	1216.68	11.71	2652.64	1033.41
207	767.43	767.07	767.79	1	82	1.28	1224.87	13.54	3545.85	1261.44
208	769.424	769.12	769.82	1	64	0.99	1210.03	11.1	1998.77	1399.47
209	773.376	772.95	773.83	1	97	1.5	1543.22	19.93	2740.86	2017.17
210	778.586	778.51	778.77	1	69	1.07	440.44	10.64	8636.67	621.52
211	779.382	779.05	779.53	1	226	3.51	1896.99	47.91	8102.41	2739.19
212	781.442	781.09	781.82	1	69	1.08	1169.61	12.9	2642.55	1449.54
213	783.4	783.06	783.81	1	65	1.01	1066.02	13.84	2439.69	1554.79
214	785.443	785.33	785.87	1	86	1.34	988.78	12.64	5370.91	1018.99
215	786.457	786.06	786.9	1	64	0.99	1043.87	11.17	3510.98	1076.92
216	788.45	788.15	788.81	1	56	0.86	948.85	10.23	2477.08	1107.83
217	789.428	789.08	789.74	1	65	1.01	974.99	10.92	2362.37	957.89
218	794.569	794.47	794.79	1	86	1.33	567.66	12.26	6946.75	598.09
219	795.359	794.99	795.5	1	131	2.04	1073.47	25.49	8439.87	1496.65
220	799.423	798.99	799.9	1	88	1.36	1531.43	17.88	2856.03	1756.15
221	801.451	801.1	801.87	1	60	0.93	1328.88	12.6	1774.7	1907.47
222	806.467	806.06	806.8	1	54	0.84	751.92	11.33	2829.97	1085.27
223	816.449	816.08	816.89	1	59	0.91	914.18	10.03	3072.28	811.05
224	821.421	821.07	821.88	1	78	1.21	1123.56	15.8	4682.73	1332.8
225	824.511	824.16	824.88	1	57	0.88	819.49	12.35	2743.46	1225.02
226	826.524	826.01	826.88	1	51	0.79	866.7	10.78	2626.92	1114.53
227	833.335	833.04	833.5	1	898	13.93	5227.62	244.8	9488.08	8557.48
228	837.439	837.04	837.92	1	78	1.21	1298.91	17.44	3144.04	1604.21
229	847.515	847.13	847.84	1	56	0.87	915.12	10.93	3033.8	992.98
230	849.302	849.01	849.49	1	85	1.32	828.67	17.46	7645.59	1317.23
231	853.492	853.2	853.75	1	55	0.86	649.92	11.15	2615.23	1041.58
232	855.781	855.65	856.02	1	64	1	542.34	13.35	5916.08	864.18
233	857.779	857.65	857.99	1	71	1.1	555.76	13.45	5819.4	807.31
234	867.478	866.87	867.92	1	82	1.28	1377.7	20.06	2244.24	1802.95
235	871.771	871.63	872.03	1	70	1.08	663.35	12.75	4235.79	801.95
236	875.587	874.94	875.87	1	92	1.43	1551.24	26.32	4171.45	2536.12
237	878.537	878.11	878.86	1	45	0.7	715.17	10.32	2910.22	872.46
238	879.505	879.14	879.92	1	53	0.82	904.58	10.85	2169.82	1016.77
239	883.822	883.69	884.08	1	155	2.4	1108.55	41.02	7218.61	1840.25
240	885.814	885.63	886.07	1	100	1.55	987.57	20.42	5025.34	1285.26
241	889.498	889.16	889.98	1	60	0.93	1004.18	13.82	3088.27	1294.41
242	891.517	891.1	891.86	1	68	1.06	1033.68	17.27	2996.84	1538.23
243	894.521	894.07	894.91	1	42	0.65	717.04	10.44	2255.78	997.71
244	895.545	895.17	895.74	1	73	1.13	803.3	13.44	5742.71	790.47
245	897.623	897.39	897.77	1	199	3.09	1264.41	43.13	8413.42	1641.54
246	897.82	897.77	898.12	1	88	1.36	512.77	16.35	9993.12	873.05
247	899.846	899.8	900.17	1	99	1.53	550.93	16.86	10493.3	865.45
248	901.734	901.65	902	1	65	1.01	423.13	12.43	7678.8	574.71
249	903.534	903.04	903.91	1	51	0.79	803.86	12.83	2555.85	1167.41
250	905.498	905.02	905.97	1	52	0.81	841.97	13.12	2791.28	1168.55
251	907.472	907.15	907.92	1	47	0.73	933.25	11.53	2072.49	1436.22
252	909.525	909.31	909.81	1	61	0.94	584.95	11.34	3898.92	730.18
253	911.537	911.18	911.71	1	65	1.01	854.24	14.46	3579.73	1453.01
254	911.845	911.71	912.02	1	97	1.51	708.31	25.49	6422.9	1327.68
255	913.585	913.12	913.72	1	144	2.24	1541.49	34.89	7227.51	2286.42
256	913.837	913.72	914.07	1	92	1.43	736.92	17.55	5335.82	1036.82
257	915.751	915.69	916.08	1	64	0.99	461.8	10.6	8662.62	577.44
258	919.434	919.16	919.94	1	179	2.78	1471.87	54.32	8147.11	2254.19
259	921.483	921.18	921.96	1	52	0.81	786.06	12.24	3794.32	927.13
260	923.494	923.16	923.95	1	48	0.74	733.55	11.25	2400.91	1041.33
261	925.523	925.26	925.75	1	55	0.85	666.82	10.65	2851.4	1017
262	927.448	927.06	927.55	1	67	1.03	582.57	12.54	6490.95	862.22
263	927.806	927.7	928.15	1	65	1.01	671.94	11.14	4412.53	886.98
264	929.556	929.46	929.69	1	73	1.13	262.22	13.3	8546.49	422.89
265	935.413	935.16	935.89	1	80	1.25	765.34	24.77	7720.81	1391.08
266	939.458	939.1	939.55	1	65	1.01	611.31	11.01	5611.41	717.53
267	941.457	941.08	941.88	1	3455	53.62	20740	1190.17	10310.7	33981.7
268	951.516	951.22	952	1	46	0.72	555.24	10.94	3555.22	697.44
269	955.475	955.17	955.69	1	188	2.92	1431.39	60.73	9318.16	2373.55
270	957.428	957.04	958.07	1	1632	25.33	10155.1	588.7	10286.2	16965.7
271	961.475	961.3	961.72	1	68	1.05	462.69	13.43	6148.64	480.23
272	963.511	963.11	963.97	1	50	0.78	802.89	14.22	2705.43	1154.17
273	967.475	967.05	967.74	1	98	1.52	983.58	31.52	7709.69	1689.95
274	967.918	967.74	968.11	1	54	0.84	394.32	14.83	5474.06	709.69
275	969.49	969.12	969.76	1	400	6.2	2704.66	137.24	10281	4309.34
276	971.472	971.23	971.69	1	154	2.39	1043.18	37.14	7930.54	928.98
277	972.461	972.15	972.79	1	70	1.08	612.45	11.11	7087.54	323.49
278	973.401	973.06	973.6	1	276	4.29	1730.24	94.16	10849.1	2864.67
279	975.406	974.98	975.61	1	76	1.18	646.47	15.49	11318	585.12
280	977.439	977.06	977.56	1	50	0.78	464.77	10.62	5121.32	692.27
281	981.45	981.07	981.7	1	51	0.79	642.44	13.05	4830.3	1129.69
282	983.506	983.21	983.83	1	879	13.64	5477.52	325.97	10580.3	9123.44
283	985.483	985.26	985.76	1	281	4.35	1992.28	67.1	8142.29	1564.26
284	987.461	987.21	987.66	1	82	1.27	678.75	15.58	6701.97	538.08
285	995.479	995.22	995.75	1	51	0.78	536.31	11.63	3437.29	667.86
286	995.948	995.75	996.23	1	80	1.24	602.67	26.39	6285.68	1122.83
287	997.943	997.73	998.12	1	68	1.05	564.27	18.23	5471.99	750.55
288	999.479	999.17	999.85	1	432	6.71	2762.83	164.27	10171.1	4650.68
289	1001.47	1001.12	1002.15	1	124	1.93	1224.64	34.11	7371.14	1219.73
290	1003.51	1003.07	1004.04	1	42	0.65	584.81	10.68	2939.14	689.57
291	1011.9	1011.73	1012.2	1	47	0.74	515.01	12.18	4194.02	820.94
292	1013.48	1013.22	1013.73	1	49	0.76	412.61	12.23	4703.94	575.99
293	1013.84	1013.73	1014.2	1	44	0.68	321.07	10.7	7175.3	407.85
294	1015.45	1015.14	1015.71	1	78	1.21	676.61	22.73	7716.67	966.33
295	1041.5	1041.17	1041.65	1	42	0.65	317.79	10.78	7230.51	568.91
296	1059.69	1059.56	1059.98	1	49	0.77	381.12	15.32	9909.76	756.71
297	1077.51	1077.15	1077.8	1	39	0.61	435.15	12.36	6784.74	718.75
298	1103.52	1103.25	1103.76	1	91	1.42	600.46	35.54	10904.7	1152.82
299	1104.56	1104.19	1105.15	1	47	0.73	629.41	11.14	5069.23	392.68
300	1119.51	1119.12	1119.7	1	53	0.82	468.3	19.42	8051.83	929.15
301	1145.54	1145.23	1145.75	1	36	0.56	370.15	12.69	5449.61	745.8
302	1169.62	1169.29	1170.05	1	32	0.49	377.16	10.03	3170.59	480.01
303	1175.48	1175.15	1175.66	1	58	0.89	377.5	22.21	9989.17	609.83
304	1179.71	1179.4	1180.12	1	150	2.33	1002.57	73.42	9310.37	1936.6
305	1181.72	1181.37	1182.09	1	49	0.76	475.2	11.4	7071.33	256.61
306	1193.7	1193.53	1193.98	1	32	0.49	203.97	10.5	5364.12	414.64
307	1195.68	1195.45	1196.02	1	96	1.5	623.23	39.42	10543.6	916.69
308	1207.74	1207.49	1207.96	1	69	1.07	455.02	21.85	8529.12	443.8
309	1209.71	1209.35	1210.01	1	36	0.56	328.81	12.59	6549.87	485.75
310	1211.64	1211.3	1211.84	1	34	0.52	303.26	11.66	6747.63	504.46
311	1221.76	1221.29	1222.06	1	281	4.36	1858.35	149.9	10796.8	3632.31
312	1225.63	1225.4	1226.16	1	29	0.44	338.55	11.25	3835.12	554.06
313	1235.74	1235.45	1236.06	1	35	0.55	303.49	16.46	7189.77	727.98
314	1237.72	1237.38	1238.03	1	161	2.5	1104.87	87.53	9712.06	2231.39
315	1239.71	1239.35	1240.15	1	60	0.94	613.06	19.4	6443.99	507.01
316	1249.78	1249.54	1250.17	1	41	0.64	292.48	18.16	8112.7	583.41
317	1251.74	1251.39	1251.98	1	31	0.48	306.55	12.39	4027.58	479.53
318	1253.68	1253.44	1253.97	1	57	0.89	286.12	24.04	11710.5	492.72
319	1265.58	1265.31	1265.66	1	36	0.57	218.36	12.63	9744	496.27
320	1265.74	1265.66	1266.21	1	38	0.58	329.05	10.34	8640.8	402.41
321	1351.46	1351.03	1351.87	1	160	2.48	1015.17	85.55	11853.5	1697.68
322	1367.42	1367.2	1367.63	1	147	2.27	800.96	81.98	11980.7	1476.71
323	1383.4	1383.21	1383.65	1	39	0.61	223.15	19.18	13193	417.48
324	1413.71	1413.52	1414.15	1	66	1.02	429.7	37.81	10703.5	928.45
325	1427.65	1427.38	1427.94	1	46	0.71	353.33	22.65	8580.55	650.73
326	1445.99	1445.85	1446.15	1	30	0.47	115.88	12.32	12275.1	217.72
327	1460	1459.75	1460.48	1	137	2.13	894.15	95.27	11702.9	2229.44
328	1469.72	1469.51	1469.93	1	23	0.36	105.42	10.64	10442.3	234.99
329	1474	1473.64	1474.19	1	38	0.59	190.73	23.17	13269.3	522.41
330	1475.96	1475.73	1476.46	1	95	1.48	656.27	57.49	10059.1	1265.43
331	1488.03	1487.89	1488.48	1	51	0.8	326.79	30.02	12141.4	633.55
332	1491.94	1491.65	1492.31	1	29	0.45	186.78	15.02	11000.9	389.98
333	1502.03	1501.8	1502.47	1	42	0.66	261.76	25.39	11575.4	629.6
334	1504.02	1503.78	1504.33	1	39	0.6	274.22	16.16	9092.94	338.08
335	1518	1517.83	1518.31	1	34	0.53	202.29	14.75	9420.83	284.55
336	1567.66	1567.43	1567.87	1	33	0.5	205.84	19.56	10257.4	511.82
337	1575.68	1575.27	1576.05	1	26	0.41	183.76	14.89	13025.2	371.15
338	1587.68	1587.27	1587.86	1	22	0.34	202.61	10.83	7394.11	467.99
339	1589.71	1589.38	1590.29	1	1575	24.44	10485.7	1170.51	11690.2	22195.7
340	1603.71	1603.26	1604.15	1	70	1.08	507.48	47.05	12086.1	1009.42
341	1605.67	1605.33	1606.37	1	664	10.3	4406.45	496.26	11702.6	9302.93
342	1615.71	1615.49	1616.04	1	32	0.5	208.48	20.85	8937.14	509.5
343	1617.73	1617.32	1618.07	1	155	2.4	1004.52	113.85	11759	2285.02
344	1620.72	1620.32	1620.92	1	39	0.6	279.39	13.27	10276.2	212.78
345	1621.65	1621.44	1621.96	1	91	1.42	600.48	58.95	11126.1	1153.82
346	1629.7	1629.43	1629.91	1	22	0.34	184.85	10.72	8312.89	395.45
347	1631.74	1631.2	1632.32	1	370	5.74	2402.94	299.39	12174.2	5864.31
348	1635.72	1635.46	1636.15	1	44	0.68	350.61	17.35	7407.31	312.31
349	1647.72	1647.41	1648.11	1	141	2.2	968.2	105.88	11666.5	2098.75
350	1663.67	1663.48	1663.88	1	22	0.34	132.89	12.07	9341.2	346.93
351	1698.23	1698.07	1698.43	1	19	0.29	83.16	10.1	11488	178.11
352	1740.28	1740.08	1740.6	1	34	0.53	205.54	25.74	10286	521
353	1827.93	1827.67	1828.2	1	54	0.84	321.08	46.37	12942.5	895.25
354	1843.9	1843.72	1844.22	1	26	0.4	149.68	18.25	11755	276.67
355	1855.95	1855.8	1856.28	1	28	0.43	148.69	18.13	12212	229.53
356	1869.97	1869.41	1870.42	1	69	1.07	488.18	70.1	13437.5	1544.48
357	1885.95	1885.37	1886.25	1	41	0.64	365.23	37.04	10292.9	890.41
358	2108.21	2107.98	2108.75	1	51	0.8	275.21	57.08	16020.8	710.34
359	2124.18	2123.62	2124.56	1	22	0.34	220.8	22.45	9667.38	515.27
360	2136.24	2136.02	2136.44	1	15	0.23	56.7	14.3	13157.9	220.95
361	2150.23	2150.05	2150.59	1	12	0.19	72.6	11.31	10859.8	220.59
362	2153.07	2152.73	2153.45	1	15	0.23	177.44	13.97	5708.07	416.46
363	2164.94	2164.61	2165.1	1	12	0.19	70.04	11.37	15004.4	225.87
364	2180.98	2180.66	2181.18	1	14	0.21	76.39	13.57	11497.2	222.33

## Sheet: B8_POS
Index	Centroid Mass	Lower Bound	Upper Bound	Charge (z)	Height	Relative Intensity	Area	S/N Ratio	Resolution	Isotope Cluster Area
1	500.257	500.08	500.48	1	35	0.79	341.36	13.34	5109.85	491.72
2	503.226	502.95	503.59	1	38	0.86	628.7	14	2079.41	704.87
3	504.29	503.87	504.57	1	103	2.31	913.26	39.93	6242.76	1026.31
4	505.247	504.89	505.55	1	57	1.27	976	19.4	2144.27	891.28
5	507.28	507.11	507.55	1	57	1.28	871.57	20.23	2319.97	1067.96
6	508.276	507.93	508.55	1	37	0.84	528.42	10.63	2394.02	347.26
7	509.237	508.81	509.31	1	58	1.29	649.89	14.72	4897.77	734.23
8	511.246	510.89	511.6	1	45	1	808.64	17.11	1989.61	929.33
9	512.262	512.04	512.56	1	42	0.95	501.52	11.68	3263.18	343.51
10	513.255	513.1	513.48	1	46	1.03	547.03	14.29	3359.64	592.13
11	514.241	514.08	514.51	1	81	1.82	686.23	29.07	6140.91	742.1
12	515.247	514.9	515.52	1	59	1.33	726.86	21.64	3785.56	734.89
13	517.237	516.86	517.62	1	35	0.79	632.41	13.48	2002.46	758.33
14	518.307	518	518.6	1	62	1.38	704	22.2	4509.79	716.43
15	519.115	518.97	519.19	1	63	1.41	385.27	16.91	8530.77	385.73
16	519.281	519.19	519.58	1	50	1.13	619.32	12.03	3140.6	578.34
17	520.274	520.03	520.52	1	59	1.33	724.61	21.77	4088.33	777.61
18	521.296	520.78	521.56	1	64	1.44	1034.81	24.81	2490.06	1163.14
19	523.332	523.1	523.44	1	64	1.45	617.58	17.23	4284.99	637.66
20	524.309	524.09	524.57	1	36	0.81	560.87	11.86	2671.1	535.07
21	525.248	524.95	525.6	1	41	0.92	687.94	14.85	2083.7	748.04
22	526.294	526.03	526.56	1	63	1.42	593.88	20.92	5865.85	542.75
23	527.179	526.84	527.24	1	38	0.86	409.93	10.35	6932.02	536.78
24	529.261	529.09	529.57	1	38	0.86	540.97	13.56	2682.99	633.07
25	530.253	530.08	530.65	1	32	0.72	450.66	10.12	2671.48	397.54
26	531.26	531.1	531.46	1	44	0.99	507.04	14.71	3093.16	539.6
27	532.289	532.05	532.45	1	41	0.92	401.91	12.86	3734.92	350.82
28	533.238	532.88	533.29	1	49	1.11	465.45	11.18	5336.94	501.57
29	534.286	534.07	534.49	1	65	1.45	647.02	20.61	4274.29	550.55
30	535.301	535.13	535.66	1	55	1.24	712.77	17.56	2724.57	755.45
31	536.302	536.11	536.54	1	40	0.9	518.07	11.55	3769.53	426.38
32	537.023	536.75	537.11	1	54	1.22	341.51	18.73	8169.54	382.26
33	537.324	537.11	537.47	1	58	1.3	477.13	16.33	3819.31	473.88
34	538.329	538.1	538.47	1	80	1.79	598.44	28.28	5979.64	653.6
35	539.302	539.08	539.53	1	65	1.46	668.53	22.6	3774.42	690.27
36	540.337	539.94	540.63	1	661	14.84	3926.74	287.9	7890.27	5357.56
37	542.36	542.15	542.56	1	301	6.74	1854.59	120.1	7620.96	2237.1
38	544.311	544.1	544.56	1	43	0.96	488.6	11.62	3500	346.28
39	545.285	545.06	545.58	1	35	0.79	600.82	11.68	2623	679.61
40	546.3	546.04	546.62	1	44	0.99	572.54	14.71	3829.94	549
41	547.309	547.05	547.64	1	44	0.99	705.18	15.24	3028.41	766.55
42	548.307	548.14	548.58	1	41	0.93	558.63	13.43	2681.63	484.1
43	549.311	548.79	549.46	1	54	1.22	996.15	16.31	2867.13	1200.52
44	550.299	550.09	550.58	1	51	1.13	576.49	12.89	3501.4	358.48
45	551.025	550.93	551.12	1	46	1.03	261.41	15.49	7542.19	325.17
46	551.319	551.12	551.42	1	62	1.4	520.16	14.88	4766.65	529.08
47	551.511	551.42	551.71	1	242	5.44	1299.83	99.6	8024.83	1839.7
48	552.301	552.13	552.42	1	70	1.56	521.33	18.62	5097.97	523.16
49	553.308	553.1	553.46	1	60	1.34	493.91	17.62	4776.29	481.5
50	554.328	554.07	554.64	1	225	5.05	1621.45	93.22	7353.93	2120.15
51	555.324	555.13	555.64	1	105	2.36	993.27	29.07	5530.96	633.46
52	556.345	556.11	556.47	1	4427	99.31	23023	1918.87	8153.1	31650.5
53	558.36	558.14	558.49	1	850	19.07	4650.4	301.59	7785.67	4335.83
54	560.344	560.05	560.6	1	68	1.54	737.44	18.62	4469.66	452.03
55	561.322	561.08	561.61	1	49	1.11	731.36	17.4	2553.22	790.76
56	562.326	562.09	562.69	1	54	1.21	681.13	18.17	3586.28	653.29
57	563.341	563.13	563.64	1	70	1.57	911.89	24	4589.65	1017.5
58	564.339	564.08	564.64	1	42	0.94	570.79	11.02	3229.52	403.24
59	565.326	565.12	565.46	1	46	1.04	504.31	10.37	2631.34	501.62
60	565.524	565.46	565.66	1	72	1.63	410.43	24.83	7638.53	556.89
61	566.312	566.07	566.47	1	40	0.9	413.64	10.1	3054.13	376.32
62	566.995	566.79	567.14	1	35	0.79	293.01	12.36	7280.29	378.61
63	567.309	567.14	567.65	1	51	1.14	778.5	18.31	2483.25	945.56
64	568.31	568.12	568.65	1	121	2.72	1030.24	44.81	6093.71	1113.73
65	569.284	569.05	569.64	1	62	1.4	843.61	20.11	3338.28	745.27
66	570.325	570.09	570.65	1	467	10.47	2867.24	197.94	7481.35	3773.85
67	572.341	571.95	572.48	1	745	16.71	4268.23	316.4	7617.57	5714.33
68	574.351	574.04	574.62	1	196	4.39	1445.32	76.55	7107.37	1661.6
69	575.506	575.43	575.65	1	82	1.85	529.28	28.03	6458.28	753.83
70	576.331	576.04	576.45	1	88	1.98	757.36	29.22	6759.2	834.98
71	577.522	577.43	577.66	1	199	4.47	1196.51	78.53	6906.65	1637.99
72	578.336	578.02	578.45	1	102	2.3	785.05	36.81	6957.01	1007.67
73	579.348	578.86	579.44	1	80	1.79	879.77	21.75	6212.06	886.77
74	579.543	579.44	579.68	1	397	8.9	2112.61	161.65	7892.96	2858.07
75	581.349	581.1	581.5	1	52	1.17	390.15	12.68	2904.79	363.72
76	582.315	582.05	582.51	1	54	1.21	517.76	18.18	5091.06	580.58
77	583.302	583.08	583.66	1	48	1.08	700.12	16.88	3092.82	770.37
78	584.309	584.06	584.61	1	101	2.26	790.25	36.86	7403.95	817.4
79	585.287	585.06	585.7	1	57	1.29	899.39	19.81	2781.13	941.97
80	586.32	586.03	586.73	1	227	5.08	1601.52	90.81	6920.95	1903.3
81	587.282	587.04	587.82	1	135	3.03	1555.38	48.2	3797.17	1484.09
82	588.336	588.07	588.72	1	338	7.57	2279.67	132.46	7607.97	2606.6
83	590.333	589.87	590.7	1	116	2.61	1205.12	47.3	5427.62	1510.54
84	591.328	591.03	591.42	1	68	1.52	733.44	13.77	4510.39	430.69
85	591.506	591.42	591.71	1	95	2.12	744.16	35	5210.34	1117.54
86	592.322	592.05	592.44	1	112	2.51	868.93	37.96	6986.75	1001.16
87	593.344	593.01	593.45	1	81	1.82	944.07	22.2	4616.02	963.57
88	593.558	593.45	593.7	1	1029	23.08	5165.07	450.1	8185.91	7601.04
89	595.296	594.93	595.49	1	357	8	2440.34	142.89	8350.45	3098.41
90	597.325	596.86	597.63	1	57	1.27	809.19	20.93	3370.03	907.12
91	598.312	597.94	598.53	1	63	1.42	674.34	20.35	3683.86	598.22
92	599.325	599.06	599.59	1	56	1.26	635.01	18.26	3867.41	627.99
93	600.307	600.02	600.6	1	74	1.65	729.47	26.74	5090.81	784.2
94	601.288	600.79	601.82	1	45	1.01	882.04	16.16	2562.16	954.71
95	602.314	602.03	602.65	1	99	2.23	898.12	34.3	6509.44	811.32
96	603.323	603.26	603.42	1	70	1.57	148.06	12.75	7409.93	227.77
97	603.469	603.42	603.73	1	50	1.12	393.92	10.47	3233.24	441.71
98	604.33	604	604.8	1	194	4.36	1723.86	85.41	6518.33	2464.77
99	605.529	605.44	605.83	1	64	1.43	594.43	18.83	5371.4	825.62
100	606.327	606.03	606.48	1	82	1.85	782.04	26.52	5168.6	913.81
101	607.382	607.01	607.48	1	63	1.42	950.6	16.01	3575.76	958.25
102	607.568	607.48	607.73	1	84	1.88	549.95	26.84	7704.64	701.32
103	608.341	607.89	608.52	1	72	1.61	924.43	21.94	3386.7	892.46
104	609.276	609.03	609.54	1	78	1.75	1076.37	28.24	3013.09	1269.05
105	610.31	610.04	610.71	1	75	1.67	868.52	23.57	4267.75	691.9
106	611.264	611.04	611.68	1	118	2.64	1290.36	46.36	5107.06	1558.79
107	613.273	613.01	613.47	1	82	1.84	804.18	28.37	5781.28	1001.76
108	614.317	614.08	614.64	1	55	1.23	604.92	15.76	3658.66	425.1
109	615.497	615.4	615.79	1	83	1.86	565.3	31.33	7492.06	839.06
110	616.307	615.97	616.43	1	52	1.16	549.11	17.98	4896.98	785.8
111	617.284	616.75	617.41	1	140	3.14	1110.78	50.96	6922.36	1374.29
112	617.514	617.41	617.68	1	206	4.63	1318.39	85.21	7145.03	1925.36
113	619.315	619.05	619.41	1	53	1.2	601.85	11.14	3385.67	581.81
114	619.524	619.41	619.78	1	74	1.67	680.94	22.04	5874.01	853.29
115	620.32	620.06	620.44	1	62	1.39	531.33	17.79	5771.34	501.78
116	621.359	620.98	621.53	1	58	1.31	924.23	18.28	3553.35	1146.86
117	621.598	621.53	621.75	1	51	1.15	274.75	14.19	8949.27	297.36
118	622.342	622.12	622.55	1	54	1.22	648.75	14.13	3828.93	451.76
119	623.347	622.99	623.76	1	69	1.55	967.21	27.51	3492.79	1178.76
120	624.325	623.98	624.62	1	69	1.54	767.02	22.13	4532.1	616.81
121	625.225	624.93	625.28	1	51	1.15	370.2	12.31	6269.08	415.12
122	626.328	626.04	626.72	1	54	1.22	656.06	20.71	3629.91	804.78
123	627.319	627	627.66	1	43	0.97	683.92	13.54	2506.83	613.2
124	628.325	628.03	628.71	1	41	0.91	705.16	14.02	2648.44	731.65
125	629.316	629.02	629.4	1	60	1.34	691.26	13.65	3714.23	679.51
126	629.487	629.4	629.65	1	92	2.06	570.91	30.49	8467.58	828.13
127	631.303	631.03	631.37	1	55	1.23	467.75	10.08	3866.64	412.52
128	631.512	631.37	631.76	1	249	5.58	1685.65	99.97	7732.95	2401.59
129	633.262	632.89	633.37	1	111	2.48	927.13	38.76	6685.16	1242.26
130	633.527	633.37	633.82	1	249	5.58	2069.5	100.97	6160.06	2910.97
131	635.282	635.09	635.38	1	53	1.18	516.73	13.32	4130.34	583.75
132	635.471	635.38	635.82	1	56	1.25	631.06	11.68	3903.85	426.85
133	636.353	636.08	636.83	1	44	1	726.43	15.78	2654.28	833.39
134	637.344	636.83	637.79	1	208	4.66	1889.18	88.48	6860.87	2504.89
135	639.344	639.08	639.6	1	55	1.24	721.5	17.33	3688.39	625.22
136	640.348	639.91	640.67	1	57	1.27	806.42	21.61	3531.29	883.53
137	641.336	641.05	641.84	1	46	1.04	772.21	15.94	2280.8	738.56
138	642.359	642.09	642.67	1	40	0.89	564.48	12.05	2740.73	455.61
139	643.476	643.4	643.69	1	49	1.1	384.14	13.78	6397.28	595.23
140	644.392	644.01	644.65	1	44	0.99	707.72	13.67	2956.52	556.47
141	645.462	645.03	645.8	1	99	2.22	1533.26	41.5	3114.03	2069.3
142	646.408	645.97	646.75	1	64	1.44	976.07	17.26	2936.17	549.34
143	647.304	646.96	647.36	1	49	1.1	492.81	11.77	4344.7	752.65
144	647.473	647.36	647.85	1	100	2.23	1066.21	30.75	4966.38	1205.39
145	648.401	647.97	648.82	1	46	1.03	966.73	12.48	1903.84	566.29
146	649.25	648.9	649.36	1	51	1.15	601.98	15.65	4015.6	846.88
147	649.48	649.36	649.75	1	96	2.16	898.92	31.34	5007.57	1000.6
148	651.267	650.82	651.38	1	45	1.01	559.63	10.29	4085.13	482.19
149	651.475	651.38	651.92	1	52	1.17	571.2	12.5	4284.93	453.09
150	652.377	651.92	652.69	1	39	0.87	771.04	16.69	1987.83	1150.28
151	653.309	652.97	653.77	1	66	1.48	872.79	22.42	4323.02	785.74
152	654.343	653.96	654.66	1	46	1.03	654.12	14.83	3156.88	548.09
153	656.359	656.15	656.85	1	51	1.15	638.36	17.35	4777.34	654.36
154	659.327	658.92	659.72	1	118	2.65	1482.59	50.77	5439.28	2110.81
155	661.296	661.09	661.4	1	115	2.59	795.26	36.69	8873.61	910.27
156	661.477	661.4	661.78	1	56	1.27	566.29	12.75	4106.72	552.36
157	662.379	662.1	662.7	1	54	1.22	796.06	18.4	2662.52	767.95
158	663.413	662.91	663.86	1	71	1.59	1297.05	28.35	2790.59	1597.32
159	664.418	664.23	664.77	1	60	1.34	776.51	14.35	3656.65	427.44
160	665.383	664.97	665.75	1	61	1.36	995.53	22.88	2299.44	1128.85
161	666.448	666.37	666.77	1	43	0.97	395.3	12.83	5355.11	612.31
162	668.387	668.1	668.61	1	46	1.04	597.91	16.05	3572.87	655.82
163	669.36	668.95	669.71	1	42	0.95	733.62	15.7	2336.84	798.23
164	670.386	670.03	670.69	1	41	0.92	566.57	12.71	3285.55	460.31
165	671.236	670.97	671.32	1	53	1.19	380.7	12.98	8686.84	381.18
166	672.348	671.88	672.68	1	34	0.77	552.53	13.82	2817.33	794.03
167	673.376	672.83	673.75	1	38	0.86	877.43	14.21	1836.01	997.19
168	675.314	675.08	675.45	1	89	2	797.46	28.61	5891.55	1064.8
169	676.336	675.99	676.46	1	53	1.2	601.41	11.25	3813.18	443.81
170	677.462	677.39	677.84	1	45	1.01	470.73	10.15	4755.59	590.09
171	678.405	677.96	678.77	1	41	0.93	735.36	15.39	2339.01	816.33
172	679.378	678.96	679.79	1	47	1.05	888.07	16.67	2203.71	925.77
173	680.409	679.91	680.79	1	37	0.83	616.86	11.34	2752.55	459.79
174	681.382	681.26	681.71	1	42	0.94	580.89	10.79	3028.69	592.98
175	682.391	681.93	682.7	1	36	0.8	636.36	12.59	2641.22	667.36
176	683.293	682.98	683.38	1	53	1.18	495.67	12.71	4854.76	586.54
177	685.418	685.09	685.75	1	63	1.41	805.89	24.62	3361.23	1054.52
178	686.411	685.86	686.78	1	42	0.94	659.39	13.18	3220.55	527.1
179	687.366	687.1	687.8	1	58	1.3	895.37	22.08	2820.39	1046.12
180	689.351	688.95	689.85	1	42	0.95	867.4	16.25	2019.37	1068.4
181	691.482	691.42	691.81	1	44	0.99	340.66	12.47	8336.45	521.74
182	692.38	692.12	692.44	1	47	1.06	349.79	10.06	6938.2	346.31
183	692.495	692.44	692.74	1	52	1.17	326.03	11.45	6960.64	278.32
184	693.485	693.42	693.84	1	45	1.02	386.84	10.74	5594.32	397.94
185	694.419	693.95	694.7	1	43	0.96	657.93	14.2	2637.31	585.02
186	695.375	694.97	695.66	1	36	0.82	646.15	12.87	2240.96	702.96
187	696.413	695.9	696.78	1	38	0.86	527.47	11.84	3437.79	440.97
188	699.425	699.35	699.85	1	42	0.95	467.5	11.51	5075.01	584.04
189	700.408	700.13	700.72	1	36	0.8	510.27	11.22	3502.89	477.45
190	701.372	701.13	701.76	1	41	0.92	734.39	14.95	2673.01	871.97
191	702.411	702.1	702.74	1	44	0.99	573.41	13.44	3626.94	437.37
192	703.178	702.89	703.3	1	129	2.89	874.37	46.33	8264.61	1109.95
193	704.526	704.47	704.73	1	42	0.94	250.32	12.46	7116.49	416.21
194	706.434	706.11	706.78	1	32	0.71	581.11	10.05	2305.62	608.46
195	708.429	707.99	708.78	1	35	0.78	666.76	13.38	2796.17	802.47
196	710.412	710.01	710.78	1	45	1.01	579.27	15.61	3752.22	569.68
197	711.435	711.11	711.73	1	52	1.18	734.13	19.17	4107.17	841.46
198	712.428	712.16	712.77	1	39	0.87	573.76	10.99	3077.36	440.48
199	713.483	713.2	713.89	1	67	1.51	817.58	24.18	4936.53	1010.91
200	714.464	714.22	714.68	1	60	1.35	680.12	17.76	3511.03	543.75
201	715.486	715.4	715.8	1	53	1.19	459.16	16.07	6086.46	627.68
202	716.422	716.1	716.76	1	35	0.79	558.82	10.06	2864.29	456.75
203	717.398	717.12	717.81	1	33	0.74	659.34	10.28	2049.85	675.44
204	719.146	718.92	719.26	1	73	1.64	526.93	24.45	10326.5	639.47
205	720.555	720.24	720.85	1	115	2.58	1034.6	47.17	8402.54	1522.5
206	722.455	722.08	722.74	1	35	0.79	625.48	13.69	2155.65	863.73
207	724.433	724.08	724.73	1	41	0.91	555.38	15.45	3084.49	703.31
208	726.426	726.15	726.72	1	42	0.95	575.81	15.45	3698.49	679.38
209	727.445	727.17	727.8	1	48	1.07	614.88	14.78	3158.88	617.73
210	728.449	728.18	728.79	1	41	0.92	571.03	12.93	2948.35	538.4
211	729.467	729.14	729.81	1	46	1.03	702.2	16.3	3487.48	797.58
212	730.442	730.16	730.86	1	46	1.03	666.24	15.01	3345.7	619.44
213	732.439	732.14	732.89	1	35	0.79	602.1	13.55	2611.03	828.58
214	733.474	733.12	733.71	1	42	0.94	530.34	12.15	3184.22	431.85
215	734.524	734.44	734.81	1	52	1.17	384.69	19.14	8469	637.25
216	735.497	735.19	735.78	1	51	1.15	673.12	16.78	3857.36	721.99
217	736.508	736.15	736.76	1	53	1.19	704.18	18.65	3827.13	711.41
218	739.461	739.11	739.81	1	38	0.86	596.5	13.95	3103.31	754.82
219	740.443	740.13	740.82	1	46	1.03	656.32	16.02	3399.11	660.46
220	742.503	742.11	742.88	1	80	1.8	938.04	32.75	4213.78	1296.92
221	743.47	743.15	743.72	1	52	1.16	676.71	12.89	2875.59	416.97
222	745.465	745.1	745.82	1	34	0.76	618.87	11.64	2107.26	740.68
223	747.431	747.1	747.86	1	38	0.85	649.31	13.22	2311.86	747.83
224	749.49	749.39	749.78	1	37	0.83	345.62	10.51	5196.63	571.19
225	750.473	750.17	750.77	1	35	0.79	520.24	12.37	3041.24	516.97
226	751.471	751.08	751.86	1	42	0.94	613.9	15.85	4001.33	675.5
227	752.476	752.07	752.78	1	51	1.15	597.51	19.07	4357.93	571.27
228	753.469	753.07	753.78	1	44	0.98	557.56	15.56	3028.66	535.78
229	754.483	754.14	754.83	1	43	0.96	627.6	16.53	3663.74	680.37
230	755.434	755.08	755.85	1	36	0.8	530.53	11.8	2608.44	453.29
231	756.529	756.12	756.83	1	81	1.81	882.64	34.8	5871.61	1135.25
232	757.385	757.1	757.46	1	46	1.03	450.28	11.29	5661.04	686.64
233	758.472	758.15	758.78	1	68	1.52	855.02	24.88	3390.67	815.2
234	764.536	764.25	764.85	1	60	1.34	655.48	25.88	5902.99	865.41
235	765.449	765.24	765.91	1	39	0.88	603.67	11.95	2816.96	515.04
236	766.484	766.26	766.81	1	38	0.85	514.66	12.17	3315.23	471.84
237	767.467	767.05	767.7	1	38	0.85	589.9	14.42	2761.74	652.9
238	768.502	768.04	768.81	1	48	1.07	608.73	18.46	4245.16	606.89
239	769.497	769.1	769.83	1	46	1.02	669.81	17.18	2802.9	709.33
240	770.518	770.41	770.82	1	51	1.14	456.37	12.43	7136.33	304.19
241	771.499	771.15	771.81	1	42	0.94	643.77	17.01	2809.57	805.51
242	772.5	772.14	772.79	1	72	1.62	723.06	28.56	5903.28	739.79
243	774.476	774.06	774.98	1	35	0.79	589.2	14.64	2797.4	689.62
244	777.447	777.09	777.76	1	27	0.6	490.65	10.32	2153.46	553.36
245	778.542	778.16	778.8	1	54	1.22	558.17	21.57	5784.86	589.67
246	780.524	780.17	780.77	1	51	1.15	644.6	23.65	4323.23	898.78
247	781.491	781.08	781.79	1	40	0.89	564.15	12.11	3372.12	371.75
248	782.495	782.15	782.79	1	33	0.74	451.75	11.81	3657.75	422.46
249	783.462	783.06	783.74	1	41	0.92	557.26	16.22	4040.37	640.02
250	784.486	784.08	784.75	1	48	1.08	549.64	18.34	5149.44	524.98
251	785.495	785	785.84	1	38	0.85	654.01	15.12	2773.01	727.53
252	786.471	786.07	786.84	1	43	0.96	569.78	15.59	3862.57	495.9
253	787.494	787.1	787.92	1	38	0.86	693.5	15.63	2494.64	792.41
254	790.494	789.97	790.84	1	31	0.69	468.03	10.1	3037.4	373.59
255	792.51	792.05	792.76	1	35	0.8	513.45	15.94	3169.27	710.08
256	793.473	793.04	793.86	1	30	0.67	571.81	11.32	2258.16	529.71
257	794.545	794.34	794.9	1	71	1.58	695.01	28.01	5659.92	791.26
258	796.495	796.08	796.78	1	37	0.82	627.97	16.59	2638.98	804.94
259	797.493	797.05	797.87	1	44	0.99	586.25	16.24	5039	519.71
260	799.45	799.02	799.66	1	37	0.82	537.54	12.95	3455.08	618.34
261	800.473	800.01	800.85	1	36	0.81	549.69	14.33	3492.66	539.83
262	802.467	802.1	802.87	1	34	0.77	440.07	13.77	3040.61	533.63
263	804.46	804.15	804.99	1	35	0.79	520.5	13.69	3577.71	526.98
264	805.467	804.99	805.86	1	33	0.74	616.06	13.97	2226.93	700.26
265	806.492	806.12	806.82	1	34	0.77	526.22	12.86	2935.69	443.19
266	807.454	807.08	807.94	1	35	0.78	531.85	13.86	2511.74	555.01
267	808.526	808.17	809.01	1	37	0.84	561.71	14.89	3547.64	581.76
268	810.499	810.03	810.96	1	32	0.72	514.41	14.54	2931.39	651.49
269	811.448	810.96	811.89	1	33	0.73	579.75	13.19	2272.61	596.79
270	813.463	813.19	813.87	1	31	0.69	487.33	13.05	2560.57	595.66
271	815.481	815.14	815.95	1	39	0.87	762.87	17.11	2492.69	954.74
272	817.517	817.18	817.9	1	30	0.68	555.73	12.9	2260.62	745.17
273	818.501	818.18	818.85	1	34	0.76	463.21	11.42	2666.6	346.64
274	819.493	819.12	819.89	1	27	0.6	472.44	10.43	2408.79	507.36
275	820.537	820.03	820.81	1	37	0.83	551.71	15.7	4055.41	608.3
276	822.551	822.42	822.77	1	42	0.94	354.27	11.03	5289.12	240.75
277	824.557	824.11	824.86	1	37	0.84	497.58	16.31	4488.22	644.45
278	826.532	826.08	826.87	1	38	0.86	548.01	18.45	4860.7	755.35
279	827.524	827.03	827.99	1	29	0.66	624.2	11.13	1778.59	564.39
280	829.721	829.62	829.98	1	41	0.93	312.16	15.53	6041.84	490.36
281	831.571	831.48	831.91	1	31	0.69	370.62	10.12	6198.57	626.05
282	833.304	832.98	833.46	1	310	6.95	1765.3	161.45	10150.8	2677.27
283	836.577	836.45	836.86	1	41	0.91	412.75	14.99	4482.17	498.13
284	837.495	837.12	837.84	1	31	0.69	529.53	13.1	2076.5	595.71
285	838.53	838.3	838.82	1	35	0.78	414.36	10.78	3169.93	300.22
286	839.481	839.12	840	1	32	0.72	528.95	14.63	2408.77	669.93
287	844.552	844.18	844.98	1	27	0.62	499.16	13.45	2047.22	751.16
288	846.525	846.06	846.9	1	36	0.82	472.94	17.85	3335.61	691.18
289	847.556	847.03	847.87	1	44	0.99	561.31	19.15	6867.64	580.54
290	848.563	848.16	848.79	1	45	1.01	421.84	15.49	7547.7	297.94
291	849.533	849.38	849.77	1	44	0.98	474.25	15.18	4495.72	550.7
292	850.545	850.15	850.83	1	39	0.87	518.82	16.56	3671.06	536.44
293	851.516	851.39	852	1	46	1.04	495.25	15.52	5436.96	468.83
294	852.538	852.14	852.88	1	42	0.95	657.54	19.85	3343.22	792.7
295	853.501	853.12	853.94	1	35	0.77	619.21	13.58	2336.86	548.29
296	854.566	854.2	854.88	1	30	0.67	472.44	10.66	2929.74	363.24
297	855.756	855.65	855.94	1	39	0.87	269.7	16.74	8180.11	483.29
298	857.759	857.64	858.02	1	48	1.07	396.66	19.17	6016.06	549.59
299	858.566	858.27	858.67	1	30	0.68	246.76	10.36	5435.37	382.81
300	860.536	860.18	860.92	1	38	0.86	547.61	17.81	4146.77	692.64
301	861.518	860.92	861.88	1	34	0.75	587.73	13.79	2763.88	575.64
302	862.57	862.21	862.91	1	44	0.99	567.14	18.59	5211.04	545.52
303	863.544	863.08	863.8	1	32	0.71	439.87	11.68	3643.65	346.26
304	864.536	864.14	865.01	1	43	0.96	535.69	20.04	4066.77	639.65
305	865.523	865.01	865.96	1	41	0.92	601.04	18.02	4234.32	626.08
306	866.555	866.28	866.84	1	35	0.79	456.91	11.74	4127.22	331.71
307	867.482	867.03	868.1	1	35	0.79	660.99	16.97	2352.73	858.67
308	868.531	868.1	868.86	1	47	1.05	540.13	17.27	4227.57	391.17
309	870.555	870.13	870.91	1	32	0.72	440.44	12.36	3671.34	411.51
310	871.739	871.58	872.06	1	50	1.12	525.38	23.11	4571.89	870.64
311	873.504	873.17	873.6	1	45	1.02	419.55	17.34	6837.79	551.89
312	874.56	874.3	874.9	1	32	0.72	529.17	13.27	2639.79	578.36
313	875.571	875.13	876.01	1	101	2.26	1002.95	53.36	7630.5	1359.57
314	877.569	877.16	877.81	1	51	1.15	509.91	20.96	5849.51	456.58
315	878.56	878.01	878.89	1	43	0.97	580.19	20.49	4529.37	663.69
316	879.549	879.13	879.95	1	37	0.83	468.87	13.46	4217.31	358.88
317	880.564	880.08	880.96	1	36	0.81	474.88	16.23	3835.99	508.65
318	881.532	881.19	881.72	1	33	0.73	422.33	10.1	3937.58	374.67
319	882.568	882.13	883	1	35	0.79	539.69	16.84	4528.65	645.58
320	883.552	883.19	883.66	1	37	0.83	518.87	10.08	3902.97	473.23
321	883.782	883.66	884.1	1	58	1.29	456.1	26.46	6334.16	786.17
322	885.547	885.09	885.7	1	34	0.77	543.38	12.68	3506.24	765.88
323	885.809	885.7	886.03	1	48	1.08	340.14	17.28	7527.54	363.57
324	887.507	887.05	887.62	1	31	0.69	422	10.8	4045.89	608.66
325	889.523	889.13	889.99	1	43	0.96	638.25	22	3014.26	877.82
326	890.527	889.99	890.93	1	35	0.78	477.22	11.76	4517.15	282.88
327	891.53	891.15	891.94	1	62	1.4	721.97	32.6	5637.52	964.05
328	893.553	893.12	893.87	1	36	0.8	473.54	17.24	4304.61	568.08
329	894.536	894.22	894.96	1	35	0.79	433.75	14.3	3496.2	384.52
330	895.537	895.18	895.99	1	33	0.74	492.83	14.61	3027.13	551.06
331	896.549	896.2	896.91	1	31	0.7	405.75	11.61	3283.2	321.36
332	897.581	896.99	897.73	1	119	2.68	1040.59	62.4	8379.47	1566.54
333	898.583	898.24	898.96	1	64	1.44	792.19	21.75	5211.46	445.22
334	899.805	899.65	900.15	1	74	1.67	584.18	32.75	9044.42	844.44
335	901.498	901.14	901.61	1	37	0.83	322.08	13.92	9156.94	477.92
336	902.561	902.05	902.98	1	24	0.54	432.96	10.34	2375.13	481.17
337	904.56	904.2	904.94	1	31	0.7	491.38	16.15	3006.76	659.2
338	905.481	905.14	905.96	1	34	0.77	521.48	13.95	3729.36	444.33
339	906.525	906.2	906.96	1	30	0.67	378.68	11.22	3673.64	285.41
340	907.504	907.11	908.04	1	28	0.63	462.74	13.3	3515.02	559.23
341	908.517	908.18	908.82	1	27	0.61	407.21	10.78	2889.2	338.63
342	909.527	909.15	909.74	1	29	0.65	400.9	10.52	2928.21	412.47
343	910.576	910.19	910.77	1	30	0.67	323.23	10.24	5109.2	260.59
344	911.554	911.21	911.71	1	34	0.77	445.55	12.85	3674.02	602.9
345	911.806	911.71	912.07	1	34	0.77	246.18	14.51	6729.29	417.28
346	913.557	913.11	913.72	1	97	2.17	889.83	50.25	8809.73	1410.83
347	913.807	913.72	914	1	48	1.09	313.16	19.57	9410.32	497.95
348	915.531	915.27	915.66	1	41	0.93	384.26	15.2	5898.57	407.98
349	915.747	915.66	915.98	1	31	0.7	230.17	10.98	6176.86	279.05
350	917.571	917.19	918.07	1	27	0.61	512.6	10.46	2195.95	400.36
351	919.451	919.09	919.99	1	33	0.74	512.05	18.91	3289.86	840.35
352	921.513	921.17	921.92	1	31	0.69	430.6	16.56	3855.48	620.79
353	922.573	922.18	923	1	28	0.63	347.73	10.51	3673.25	264.3
354	923.52	923	923.96	1	29	0.66	573.47	15.71	2890.9	789.33
355	925.557	925.01	925.75	1	41	0.91	515.99	18.31	6184.47	655.17
356	927.793	927.69	928.06	1	32	0.71	312.85	11.52	4967.63	494.53
357	929.556	929.13	929.69	1	37	0.83	435.61	13.35	6750.82	434.32
358	931.558	931.05	932.03	1	29	0.66	447.77	15.06	2949.87	598.12
359	938.585	938.13	939.07	1	27	0.6	366.16	14.66	3131.29	560.96
360	939.849	939.77	940.03	1	27	0.61	143.13	12.24	8957.81	267.43
361	940.559	940.19	940.71	1	32	0.72	272.65	10.76	5024.5	220.18
362	941.426	941.13	941.75	1	119	2.68	1067.56	70.85	8423.99	1728.58
363	945.54	945.12	946.05	1	26	0.58	499.33	13.69	2731.26	662.49
364	957.401	957.11	957.55	1	70	1.58	537.67	38.38	8714.48	926.94
365	959.638	959.55	960.08	1	24	0.54	259.02	10.07	5326.12	441.41
366	961.551	961.13	961.99	1	25	0.56	485.57	14.5	2203.36	667.64
367	962.575	961.99	962.99	1	24	0.55	454.05	10.48	2587.93	365.06
368	963.549	963.12	963.98	1	27	0.6	366.17	10.95	3001.29	308.33
369	965.532	965.24	966.07	1	28	0.62	431.66	14.4	3184.23	525.34
370	969.479	969.23	969.63	1	32	0.71	360.48	12.15	6055.64	412.72
371	969.849	969.73	970.07	1	26	0.58	190.49	11.24	6037.24	293.29
372	972.571	972.11	973.07	1	24	0.54	434.41	14.8	2846.48	674.12
373	977.57	977.18	978.05	1	24	0.53	431	12.19	2147.85	506.69
374	979.705	979.67	980.07	1	24	0.53	160.66	10.08	13626	307.71
375	981.765	981.62	982.06	1	38	0.84	305.2	18.83	9529.17	473.18
376	983.488	983.28	983.66	1	53	1.19	423.14	28.11	7470.31	601.82
377	984.473	984.11	984.63	1	34	0.77	334.76	11.56	6038.79	245.46
378	985.501	985.17	985.69	1	29	0.65	327.79	10.89	4936.24	316.72
379	999.464	999.22	999.65	1	38	0.85	326.74	21.36	7581.12	569.84
380	1009.68	1009.19	1010.17	1	23	0.5	428.65	12.45	1933	563.3
381	1014.63	1014.13	1015.03	1	17	0.38	365.43	11.1	2005.75	667.79
382	1017.61	1017.25	1018.04	1	19	0.43	325.23	10.07	2346.6	392.07
383	1031.64	1031.39	1032.02	1	21	0.46	323.58	11.21	2679.51	460.81
384	1035.68	1035.27	1036.18	1	20	0.45	346.28	11.61	2587.47	509.95
385	1037.68	1037.09	1037.93	1	24	0.54	379.25	11.25	3447.14	461.1
386	1040.69	1040.27	1041.1	1	18	0.39	358.97	10.37	1936.25	572.39
387	1042.68	1042.32	1043.07	1	23	0.51	304.7	13.36	3039.73	436.26
388	1079.64	1079.21	1079.94	1	18	0.41	342.67	10.59	2488.59	559.07
389	1089.61	1089.25	1090.12	1	17	0.38	239.31	10.67	3726.97	390.42
390	1106.73	1106.17	1106.88	1	19	0.42	221.58	10.13	7980.92	331.5
391	1179.66	1179.28	1180.26	1	52	1.17	532.55	45.36	8874.01	1053.58
392	1192.73	1192.35	1193.27	1	17	0.38	193.61	10.16	3759.45	292.43
393	1195.63	1195.37	1196.08	1	38	0.85	316.03	31.6	10056.1	648.14
394	1199.66	1199.19	1199.85	1	19	0.43	221.22	10.48	6796.4	300.12
395	1207.69	1207.33	1207.91	1	20	0.44	150.46	11.3	6399.37	236.56
396	1211.65	1211.38	1212.04	1	16	0.36	180.17	11.29	3588.53	300.54
397	1221.71	1221.39	1222.31	1	89	1.99	718.02	81	8763.78	1433.18
398	1223.72	1223.5	1224.28	1	37	0.83	393.74	21.76	7634.94	378.56
399	1235.7	1235.38	1236.03	1	17	0.39	152.7	10.65	8903.14	264.48
400	1237.68	1237.39	1238.13	1	64	1.43	479.23	61.42	9414.18	1032.27
401	1239.69	1239.45	1240.21	1	25	0.56	289.62	13.69	5806.49	262.41
402	1251.69	1251.39	1252.24	1	17	0.37	212.39	10.14	4960.72	252.72
403	1253.64	1253.3	1253.81	1	19	0.42	178.98	12.14	7053.46	311.76
404	1351.42	1351.23	1351.61	1	79	1.76	470.89	65.74	10645	681.23
405	1367.39	1367.19	1367.6	1	45	1	252.44	39.01	10668.3	411.9
406	1459.94	1459.53	1460.16	1	86	1.94	555.01	101.52	10144.1	1291.11
407	1475.92	1475.69	1476.21	1	55	1.23	358.66	60.97	10000.6	796.65
408	1487.95	1487.79	1488.21	1	19	0.43	117.13	19.48	9991.21	281.11
409	1491.88	1491.64	1492.18	1	13	0.29	95.85	10.54	6365.36	164.88
410	1502	1501.74	1502.29	1	26	0.57	169.06	27.66	11445.9	393.65
411	1503.97	1503.79	1504.3	1	21	0.47	131.59	13.44	10864.6	130.31
412	1517.96	1517.75	1518.35	1	18	0.4	132.95	17.11	8191.79	272.31
413	1589.65	1589.44	1589.91	1	76	1.71	424.43	84.41	14093.5	792.72
414	1605.62	1605.45	1605.97	1	41	0.93	248.76	50.04	12089.4	561.34
415	1631.7	1631.39	1632.11	1	20	0.46	168.33	22.44	9857.6	332.06
416	1647.67	1647.48	1647.9	1	18	0.39	111.72	17.09	13497.7	201.52
417	1714.14	1713.99	1714.5	1	14	0.31	89.7	12.88	14098.7	165.26
418	1740.21	1739.97	1740.46	1	26	0.59	157.66	37.06	11102.6	445.37
419	1742.2	1741.98	1742.49	1	17	0.39	122.13	10.35	9809.03	77.49
420	1756.2	1755.73	1756.51	1	16	0.36	118.34	18.26	10039.6	283.35
421	1768.23	1768.01	1768.53	1	10	0.22	56.8	10.48	11719.5	141.01
422	1827.88	1827.51	1828.25	1	34	0.76	234.07	46.51	12406	533.7
423	1843.88	1843.5	1844.19	1	16	0.36	146.88	17.72	8000.58	262.4
424	1855.92	1855.58	1856.14	1	12	0.27	55.43	11.69	14493.5	106.98
425	1868.86	1868.55	1869.03	1	8	0.19	57	11.04	11822.2	196.47
426	1869.93	1869.54	1870.18	1	53	1.19	320.18	75.89	12607.8	813.93
427	1885.91	1885.44	1886.43	1	30	0.67	229.25	42.65	10796.2	574.02
428	1897.95	1897.71	1898.12	1	9	0.2	38.94	12.47	13087.5	142.96
429	2108.15	2107.95	2108.57	1	42	0.95	263.07	72.36	13408.3	857.8
430	2124.13	2123.62	2124.61	1	27	0.61	216.59	34.93	13679.9	413.29
431	2136.17	2135.98	2136.41	1	11	0.26	66.64	12.8	13440.5	148.88
432	2150.2	2149.87	2150.61	1	11	0.24	93.96	16.11	14024.2	328.9
433	2388.4	2388.22	2388.76	1	12	0.28	74.24	20.75	14219.3	277.27

## Sheet: B9_POS
Index	Centroid Mass	Lower Bound	Upper Bound	Charge (z)	Height	Relative Intensity	Area	S/N Ratio	Resolution	Isotope Cluster Area
1	509.353	509.29	509.6	1	22	4.95	151.98	13.13	8506.87	192.94
2	511.214	510.83	511.5	1	19	4.31	314.21	15.34	2469.99	386.1
3	521.328	521.19	521.53	1	24	5.35	228.61	14.19	6044.9	238.64
4	523.318	523.12	523.57	1	22	4.99	237.78	15.49	2753.38	318.86
5	533.278	533.22	533.51	1	20	4.51	149.72	11.94	6700.33	215.14
6	536.026	535.92	536.24	1	17	3.96	163.47	12.43	4978.6	235.26
7	537.026	536.94	537.13	1	32	7.35	137.54	18.34	10600.8	113.16
8	537.309	537.13	537.6	1	17	3.88	268.5	10.78	2409.87	337.9
9	538.314	538.11	538.53	1	19	4.26	227.22	12.14	3230.67	197.19
10	539.275	539.1	539.64	1	18	4.01	292.34	11.9	2234.57	275.53
11	540.338	540.25	540.5	1	19	4.23	126.06	12.25	5339.5	163.59
12	551.034	550.91	551.14	1	19	4.35	128.68	12.97	7125.61	151.55
13	551.303	551.14	551.38	1	22	4.89	114.93	11.59	7062.2	128.1
14	551.52	551.38	551.75	1	64	14.45	412.24	49.64	8067.95	522
15	552.293	552.14	552.43	1	18	4.1	185.66	10.91	3622.41	214.86
16	554.332	554.12	554.5	1	25	5.62	181.17	19.8	5571.89	229.91
17	555.296	555.08	555.62	1	18	4.08	235.41	12.81	3792.4	251.78
18	556.353	556.21	556.65	1	437	99.22	2214.64	373.63	8558.96	2989.01
19	558.369	558.17	558.67	1	80	18.19	488.81	57.15	8557.83	479.83
20	559.365	559.11	559.62	1	27	6.19	268.02	15.73	6906.29	182.19
21	563.343	563.21	563.63	1	20	4.62	266.6	12.06	2440.46	288.7
22	565.533	565.47	565.65	1	17	3.93	88.49	12.52	8050.13	120.06
23	568.315	568.05	568.48	1	27	6.13	236.48	20.69	5305.57	306.6
24	569.286	569.07	569.61	1	21	4.85	260.7	15.04	3967.33	259.91
25	570.338	570.08	570.48	1	146	33.16	879	120.83	7813.06	1138.25
26	572.352	572.1	572.54	1	193	43.81	1065.9	163.15	8642.78	1421.06
27	574.347	574.22	574.53	1	33	7.52	211.44	21.15	6873.7	199.05
28	575.516	575.45	575.73	1	32	7.28	171.18	25.3	7598.12	244.58
29	576.318	576.05	576.42	1	19	4.31	164.4	11.88	6006.62	171.78
30	577.52	577.37	577.67	1	46	10.5	399.61	35.31	5947.26	550.35
31	579.548	579.43	579.79	1	82	18.53	501.5	64.93	8178.57	660.42
32	581.315	581.08	581.4	1	19	4.39	139.3	12.96	7724.47	180.39
33	582.324	582.04	582.52	1	22	5.01	182.4	15.44	6718.87	194.93
34	584.312	584.21	584.44	1	35	8	207.17	28.58	7044.42	268.43
35	586.332	586.09	586.49	1	78	17.69	454.36	64.5	8086.25	594.72
36	587.286	587.11	587.48	1	32	7.22	308.85	17.93	3477.45	221.64
37	588.346	588.06	588.55	1	143	32.52	863.77	119.79	8295.58	1120.94
38	589.337	588.87	589.65	1	50	11.41	554.43	30.36	6714.67	376.32
39	590.352	590.17	590.47	1	42	9.45	289.16	23.58	5373.51	213.73
40	591.329	591.08	591.41	1	24	5.55	195.65	11.39	3655.98	169.57
41	591.495	591.41	591.68	1	33	7.4	284.34	23.2	4860.11	408.71
42	592.324	592.09	592.43	1	42	9.52	241.13	28.26	8936.12	273.61
43	593.339	593.08	593.44	1	23	5.22	324.71	12.71	3217.9	364.45
44	593.556	593.44	593.71	1	212	48.12	1137.63	182.16	7925.69	1684.76
45	595.299	595.16	595.46	1	72	16.39	494.81	59.33	7366.61	690.13
46	597.322	597.04	597.54	1	17	3.92	195.9	11.86	3497.69	210.85
47	598.301	598.13	598.68	1	22	5.03	206.94	15.5	9891.59	213.34
48	600.314	600.18	600.62	1	25	5.77	170.46	17.74	6470.75	164.67
49	602.33	602.05	602.55	1	39	8.9	318.96	32.95	6479.69	436.89
50	603.511	603.43	603.79	1	17	3.95	170.62	11.65	4749.24	251.7
51	604.341	604.21	604.49	1	90	20.35	497.94	72.49	8176.32	676.05
52	605.513	605.43	605.71	1	25	5.67	247.42	14.88	3769.28	329.22
53	606.343	606.08	606.47	1	36	8.22	288.63	26.23	6776.48	353.83
54	607.376	606.87	607.47	1	26	5.87	349.42	14.39	4098.54	372.13
55	607.549	607.47	607.73	1	28	6.37	191.37	17.27	5652.52	256.41
56	608.316	608.1	608.51	1	30	6.9	269.53	17.8	7196.14	219.66
57	609.283	609.01	609.52	1	27	6.11	364.32	17.6	4275.16	364.01
58	610.338	610.27	610.5	1	22	4.98	114.12	13.51	9550.88	169.54
59	611.248	611.06	611.5	1	34	7.67	303.91	22.97	6734.83	310.27
60	612.318	612.27	612.55	1	17	3.83	116.29	11.12	11335.8	162.37
61	613.294	613.03	613.49	1	16	3.73	187.72	10.45	3591.21	181.73
62	614.31	614.08	614.63	1	16	3.53	165.91	10.32	4928.92	156.21
63	616.31	616.19	616.43	1	21	4.75	137.53	13.21	6531.45	141.34
64	617.289	616.95	617.38	1	48	10.85	322.29	35.27	8950.15	423.31
65	617.5	617.38	617.72	1	39	8.79	362.82	28.87	4613.37	526.28
66	618.309	618.12	618.42	1	37	8.5	253.07	20.7	6544.16	194.01
67	619.527	619.37	619.68	1	31	6.93	248.86	19.03	6629.87	329.77
68	620.333	620.06	620.43	1	24	5.35	252.73	15.3	5722.71	277.35
69	621.57	621.51	621.74	1	19	4.36	145.01	10.52	5734.12	176.22
70	622.332	622.14	622.5	1	18	3.98	157.09	10.6	4474.02	176.67
71	623.33	623.12	623.69	1	15	3.44	256.33	10.65	2178.93	308.04
72	624.349	624.04	624.53	1	19	4.24	208.45	11.44	3654.64	170.47
73	625.309	625.17	625.69	1	15	3.51	250.18	10.23	2604.23	280.1
74	626.31	626.09	626.66	1	22	5.06	235.7	15.52	5685.02	222.24
75	627.346	627.29	627.71	1	19	4.42	162.4	12.96	10207	248.65
76	629.503	629.35	629.66	1	32	7.34	241.88	21.15	10324.1	300.45
77	631.504	631.36	631.73	1	84	19.11	583.4	70.67	8192.05	848.62
78	633.275	633.14	633.36	1	32	7.23	186.32	17.38	7824.72	215.68
79	633.493	633.36	633.77	1	88	19.9	928.69	63.65	4141.72	1082.23
80	636.312	636.04	636.4	1	21	4.75	149.72	11.55	6863.29	130.58
81	637.341	636.94	637.67	1	37	8.45	462.21	31.94	4874.98	637.71
82	640.36	640.1	640.54	1	19	4.3	223.29	11.48	3517.15	181.96
83	642.356	642.16	642.46	1	19	4.3	131.78	12.09	10556	173.75
84	643.484	643.44	643.71	1	18	4.11	107.11	10.29	7950.86	158.68
85	645.468	645.07	645.69	1	36	8.27	489.58	30.91	3370.09	675.55
86	647.283	647.02	647.34	1	23	5.16	162.92	14.68	8657.21	249.69
87	647.453	647.34	647.76	1	50	11.31	473.19	36.15	4192.83	618.87
88	649.451	649.34	649.77	1	72	16.41	542.61	58.62	8728.96	770.03
89	651.425	651.29	651.75	1	26	5.82	266.62	16.46	4476.9	289.63
90	653.305	653.15	653.62	1	26	5.94	282.51	22.4	3202.8	427.59
91	657.369	657.14	657.74	1	15	3.4	313.64	11.55	1814.1	419.84
92	659.333	659.19	659.44	1	49	11.24	297.09	33.19	8847.26	373.87
93	659.503	659.44	659.67	1	22	5.06	150.76	10.62	6006.28	168.91
94	660.384	660.16	660.69	1	25	5.73	289.18	17.24	5977.75	270.61
95	661.35	661.07	661.41	1	26	5.95	234.6	10.75	4379.77	207.04
96	661.478	661.41	661.77	1	26	5.93	266.12	14.07	3374.12	385.71
97	663.418	662.98	663.87	1	37	8.52	575.05	30.95	4282.68	729.11
98	665.47	665.41	665.83	1	30	6.81	206.16	19.99	9093.47	220.89
99	667.4	667.06	667.76	1	19	4.41	315.45	15.55	2247.16	378.69
100	674.367	674.08	674.48	1	17	3.84	182.05	12.48	3701.45	266.43
101	675.381	674.93	675.74	1	26	5.83	473.89	19.79	2176.09	564.71
102	677.443	677.33	677.7	1	22	4.91	217.95	12.07	4025.83	242.15
103	678.395	678	678.76	1	16	3.55	228.7	10.92	3426.27	239.38
104	679.417	679.25	679.65	1	24	5.51	247.47	15.71	3960	254.88
105	681.405	681.28	681.7	1	18	4.14	180.48	10.51	4350.8	208.79
106	683.274	683.03	683.34	1	20	4.43	136.72	10.38	9439.09	137.04
107	683.414	683.34	683.61	1	19	4.38	138.2	10.59	4874.64	190.68
108	685.431	685.3	685.71	1	35	7.99	337.78	28.38	4874.17	493.38
109	687.438	687.01	687.84	1	20	4.49	372.98	16.99	2757.15	525.81
110	692.398	692.14	692.58	1	16	3.56	143.31	10.57	5973.8	203.63
111	694.376	693.99	694.77	1	15	3.51	226.86	13.42	3839.57	325.15
112	698.079	697.82	698.18	1	13	3	71.9	11.74	10148.5	117.65
113	700.395	700.19	700.71	1	13	3.04	157.67	11.26	3853.35	234.44
114	701.434	701.18	701.83	1	21	4.76	299.99	16.24	3253.77	377.45
115	711.439	711.26	711.64	1	17	3.86	167.23	10.9	3055.36	173.36
116	713.075	712.89	713.19	1	22	4.94	102.94	17.08	12246.4	140.28
117	713.462	713.19	713.81	1	22	5.07	297.72	16.92	3707.38	378.74
118	715.027	714.93	715.18	1	17	3.86	67.64	11.48	12152.5	73.53
119	716.444	716.27	716.76	1	13	2.9	163	10.14	3680.85	222.21
120	729.048	728.9	729.17	1	17	3.93	86.66	14.29	10570.5	141.76
121	729.432	729.27	729.68	1	19	4.4	143.64	12.44	5497.25	182.39
122	735.489	735.35	735.78	1	20	4.5	204.04	15.95	4294.46	306.91
123	736.478	736.25	736.7	1	18	4.11	181.16	10.13	6181.58	140.82
124	743.589	743.52	743.74	1	17	3.93	82.1	10.94	13402.6	136.85
125	745.532	745.12	745.83	1	20	4.53	305.75	15.76	2497.4	401.25
126	747.527	747.12	747.73	1	21	4.7	274.18	15.27	3450	333.81
127	749.489	749.35	749.73	1	18	4.05	180.62	11.26	5155.18	196.39
128	751.435	751.13	751.66	1	14	3.2	198.14	10.22	3067.91	281.04
129	759.544	759.17	759.84	1	22	4.91	329.85	17.27	2619.32	477.66
130	761.529	761.33	761.82	1	31	7.05	319.03	24.87	5882.55	455.2
131	763.502	763.32	763.63	1	19	4.26	112.19	10.48	4179.49	105.15
132	769.486	769.19	769.73	1	16	3.67	204.25	12.97	3668.1	275.17
133	771.592	771.5	771.82	1	23	5.11	161.45	15.83	8103.7	241.41
134	773.56	773.34	773.88	1	24	5.55	356.95	18.02	3322.15	490.58
135	775.57	775.16	775.8	1	33	7.57	383.43	28.06	4932.82	542.58
136	777.507	777.12	777.77	1	17	3.76	263.96	13.86	2633.59	358.92
137	779.511	779.4	779.82	1	18	4.15	155.97	11.01	6502.8	147.6
138	785.572	785.48	785.88	1	20	4.43	199.97	10.51	4671.8	310.37
139	787.589	787.02	787.78	1	30	6.79	416.47	22.59	3522.76	532.36
140	789.577	789.43	789.84	1	31	7.14	354.82	24.12	4071.9	502.05
141	791.529	791.05	791.85	1	23	5.12	325.14	19.22	6037.43	409.51
142	801.612	801.15	801.88	1	31	7.08	458.95	25.98	3250.09	587.75
143	803.587	803.26	803.84	1	28	6.41	322.99	21.11	4061.06	375.58
144	804.568	804.15	804.78	1	15	3.52	244.22	10.05	2705.67	196.87
145	805.564	805.45	806.01	1	26	5.95	261.41	18	5018.39	298.18
146	807.518	807.35	807.91	1	16	3.52	186	10.56	3848.28	212.56
147	813.651	813.54	813.84	1	20	4.44	149.76	15.36	7083.35	243.77
148	815.589	815.12	815.9	1	27	6.2	444.75	22.81	2972.11	542.4
149	817.605	817.24	817.85	1	30	6.85	392.63	24.05	3728.26	459.92
150	819.581	819.33	819.76	1	24	5.42	162.86	17.15	9331.49	194.03
151	821.525	821.17	821.8	1	19	4.41	190.41	16.58	4283.85	275.83
152	827.683	827.53	827.89	1	30	6.76	259.8	26.34	5729.09	439.46
153	829.674	829.24	829.95	1	35	7.91	451.24	31.83	3579.09	670.95
154	831.615	831.44	831.95	1	29	6.63	304.19	23.22	4730.96	380.08
155	833.299	833.05	833.43	1	39	8.87	243.2	36.14	8935.06	375.09
156	833.582	833.43	833.85	1	18	4.16	190.99	15.09	3788.46	268.66
157	841.708	841.56	841.97	1	23	5.25	230.67	18.55	5141.89	391.09
158	843.682	843.52	843.9	1	35	8.01	309.12	29.14	5098.82	481.71
159	844.659	844.51	844.94	1	26	5.89	256.59	14.6	4516.61	167.81
160	845.644	845.46	845.92	1	41	9.38	346.37	33.04	7912.64	426.04
161	847.592	847.36	847.86	1	23	5.24	260.02	17.76	5654.29	332.14
162	851.532	851.16	851.86	1	14	3.19	197.43	11.66	2544.96	253.76
163	853.602	853.52	853.88	1	20	4.54	163.33	11.83	5703.68	124.38
164	855.713	855.59	855.93	1	52	11.87	410.28	47.95	6727.44	693.84
165	857.716	857.32	858.09	1	64	14.52	639.01	60.75	6026.08	986.4
166	859.651	859.43	859.97	1	40	9.01	355.87	31	7523.78	387.75
167	861.604	861.15	862.07	1	16	3.71	262.1	14.48	3933.28	358.37
168	863.545	863.24	863.97	1	14	3.12	200.13	11.86	3600.08	289.4
169	865.549	865.22	865.8	1	15	3.32	158.37	12.19	4310.38	213.09
170	869.713	869.46	870.03	1	44	10.05	441.71	40.41	5020.92	775.13
171	871.721	871.26	871.97	1	87	19.87	1018.34	86.78	4601.25	1674.27
172	873.678	873.43	873.96	1	78	17.79	592.46	65.24	8991.42	740.37
173	875.618	875.29	875.89	1	31	6.95	343.69	26.49	4387.2	485.24
174	877.575	877.22	877.89	1	17	3.94	260.68	15.66	3336.78	350.93
175	879.556	879.3	879.9	1	19	4.31	198.9	14.73	3401.14	254.52
176	881.729	881.66	881.97	1	17	3.87	114.94	10.69	8558.2	179.2
177	883.758	883.61	884.04	1	70	15.99	590.13	65.86	6158.86	1021.78
178	885.746	885.25	886.07	1	76	17.35	862.83	74.27	5111.68	1357.98
179	887.694	887.52	888.05	1	90	20.55	634.7	77.53	8972.22	813.88
180	889.67	889.58	889.96	1	31	6.95	247.89	16.63	9828.97	246.72
181	891.488	891.27	891.8	1	35	7.85	264.87	32.67	9922.65	447.37
182	893.606	893.55	893.9	1	18	4.18	124.43	14.21	7072.87	219.38
183	897.596	897.4	897.68	1	59	13.36	383.75	32.98	8565.06	480.89
184	897.777	897.68	898.25	1	82	18.74	641.54	64.77	7693.09	1083.3
185	899.753	899.3	900.06	1	116	26.46	1299.81	115.58	4491.64	2124.02
186	901.712	901.56	902.04	1	91	20.63	675.63	72.77	7755.2	800.96
187	903.707	903.32	904.04	1	30	6.75	385.01	21.86	5341.39	379.64
188	909.746	909.68	910.05	1	19	4.31	128.17	16.75	10785.3	229.51
189	911.778	911.54	912.06	1	60	13.54	590.49	59.55	6013.92	1095.26
190	913.553	913.34	913.62	1	42	9.47	286.73	26.53	10540.6	349.77
191	913.758	913.62	914.03	1	87	19.65	903.93	74.6	4730.18	1427.89
192	915.716	915.33	916.13	1	102	23.08	859.67	92.3	8768.6	1166.84
193	917.719	917.55	917.98	1	30	6.9	275.02	18.06	5437.94	199.14
194	919.645	919.51	920.02	1	15	3.49	169.41	10.52	5142.48	257.56
195	921.662	921.34	921.96	1	15	3.4	205.34	11.36	3390.32	232.94
196	923.657	923.25	924	1	20	4.49	333.36	16.91	4482.58	417.51
197	925.791	925.54	926.1	1	40	9.13	445.39	41.34	6079.42	859.04
198	927.751	927.19	928.03	1	72	16.4	706.6	70.47	6909.21	1122.75
199	928.746	928.24	929.14	1	45	10.25	564.67	25.98	5388.31	305.8
200	929.725	929.55	930.06	1	84	18.98	593.59	66.18	10795.6	687.72
201	931.717	931.22	931.92	1	32	7.19	377.97	27.56	5066.46	486.49
202	933.677	933.52	933.93	1	18	4.19	171.12	13.65	7239.64	195.46
203	937.689	937.55	938.08	1	18	4.05	197.95	14.3	5379.23	316.53
204	939.779	939.21	940.06	1	23	5.32	360.72	21.37	3309.83	546.64
205	941.432	941.17	941.57	1	83	18.97	532.13	79.07	9325.53	849.29
206	941.772	941.57	942.06	1	50	11.26	482.31	41.81	5893.81	710.6
207	943.747	943.52	944.12	1	53	11.98	481.19	46.03	8403.45	701.92
208	945.732	945.6	946.09	1	24	5.45	244.2	17.95	6217.84	285.38
209	949.682	949.51	949.96	1	17	3.87	173.2	13.23	3560.55	238.71
210	951.697	951.37	952.15	1	27	6.19	312.68	26.27	5137.6	470.47
211	953.781	953.4	954.05	1	24	5.49	327.27	21.79	3242.06	453.56
212	955.789	955.63	956.12	1	37	8.33	380.77	30.62	5574.81	560.91
213	957.419	957.12	957.57	1	33	7.45	168.22	26.45	10810.7	230.87
214	957.766	957.57	957.99	1	40	8.99	270.33	33.71	10323.7	372.12
215	959.744	959.54	959.94	1	20	4.5	144.13	13.82	9415.84	142.05
216	961.726	961.56	961.9	1	16	3.52	139.89	11.91	5191.73	221.81
217	963.688	963.49	964.03	1	14	3.25	148.24	12	4445.12	234.37
218	965.688	965.46	966.04	1	14	3.29	218.43	12.25	3158.68	318.47
219	967.771	967.55	968.14	1	22	4.91	315.89	19.13	3026.52	533.94
220	969.83	969.7	970.08	1	37	8.46	262.5	29.44	7862.3	387.88
221	971.788	971.63	972.02	1	33	7.52	229.74	28.18	9913.93	342.81
222	972.761	972.42	973.04	1	21	4.69	206.12	13.5	6834.35	149.38
223	973.753	973.48	974.02	1	17	3.81	202.28	11.29	3148.6	212.89
224	975.69	975.52	976.05	1	14	3.1	157.34	10.5	4230.14	214.22
225	979.701	979.54	980.14	1	16	3.61	207.12	13.73	4545.86	303.11
226	981.787	981.55	982.05	1	19	4.26	201.7	15.29	3296.91	293.16
227	983.489	983.21	983.61	1	28	6.4	207.71	24.34	9346.57	340.8
228	983.82	983.61	984.13	1	41	9.21	383.61	35.86	6154.61	605.84
229	985.791	985.55	986.05	1	41	9.33	309.42	32.04	13392.4	354.7
230	989.741	989.59	990.06	1	19	4.36	133.19	15	12464.2	178.36
231	993.743	993.43	993.96	1	17	3.89	134.44	12.3	5353.99	167.84
232	995.872	995.76	996.15	1	33	7.59	237.98	31.09	9536.16	454.07
233	997.853	997.69	998.21	1	28	6.45	328.31	25.56	4166.37	529.09
234	999.82	999.6	1000.1	1	28	6.44	280.52	23.65	6431.5	344.22
235	1001.77	1001.58	1002.13	1	16	3.55	149.54	12.04	6444.08	166.54
236	1007.75	1007.54	1008.12	1	14	3.25	156.69	10.12	4626.21	186.74
237	1009.81	1009.38	1010.08	1	19	4.23	305.04	17.47	2708.25	537.35
238	1011.85	1011.71	1012.24	1	43	9.85	392.07	39.26	5768.33	599.72
239	1012.85	1012.33	1013.29	1	26	5.89	348.83	17.16	6409.62	245.32
240	1013.83	1013.59	1014.1	1	46	10.56	335.23	34.22	11408.3	300.16
241	1015.83	1015.73	1016.1	1	18	4.2	114.41	12.14	12457.5	106.68
242	1017.72	1017.53	1018.08	1	11	2.54	116.41	10.13	4238.52	179.68
243	1021.76	1021.59	1022.12	1	12	2.79	119.4	10.37	6314.79	186.89
244	1023.89	1023.81	1024.13	1	17	3.93	105.9	13.34	9973.51	219.72
245	1025.85	1025.55	1026.24	1	28	6.41	353.83	25.05	5678.22	498.46
246	1027.85	1027.7	1028.13	1	27	6.06	225.05	21.02	6907.41	286.79
247	1035.76	1035.37	1036.01	1	11	2.52	144.79	10.02	3942.8	221.25
248	1039.87	1039.58	1040.32	1	23	5.33	276.77	20.82	6814.91	419.75
249	1041.86	1041.63	1042.14	1	25	5.66	206.49	21.93	9246.89	267.26
250	1043.85	1043.58	1044.15	1	16	3.61	157.36	12.3	7271.45	183.46
251	1055.85	1055.71	1056.21	1	14	3.29	122	10.33	5852.16	143.69
252	1067.85	1067.67	1068.32	1	13	3.01	179.52	12.25	4064.97	269.93
253	1069.88	1069.48	1070.23	1	13	2.93	133.19	11.42	9599.59	185.47
254	1179.66	1179.44	1179.82	1	16	3.7	114.51	14.25	9301.02	164.33
255	1221.71	1221.48	1222	1	28	6.29	233.51	33.13	9379.77	468.87
256	1237.71	1237.36	1237.99	1	15	3.48	163.83	17.49	6764.08	276.77
257	1363.28	1363.17	1363.67	1	10	2.19	63.93	10.85	12259.1	120.44
258	1376.31	1376.03	1376.6	1	14	3.18	107.69	13.82	12032.8	166.45
259	1390.3	1390.12	1390.6	1	14	3.13	107.25	15.62	5888.99	176.96
260	1392.31	1392.16	1392.6	1	18	4.17	113.96	19.86	11856.3	177.98
261	1404.35	1404.18	1404.65	1	16	3.6	110.46	21.67	9123.27	270.04
262	1420.32	1420.18	1420.71	1	18	4.08	106.68	17.67	17161.2	138.6
263	1432.36	1432.21	1432.6	1	11	2.43	74.15	13.15	10256.9	153.05
264	1459.96	1459.59	1460.17	1	46	10.52	288.45	61.61	10942.3	584.38
265	1475.93	1475.7	1476.13	1	19	4.29	128.6	25.07	10532.1	268.28
266	1501.97	1501.7	1502.25	1	9	2.01	74.72	12.14	7022.93	194.43
267	1589.66	1589.43	1589.97	1	16	3.64	105.03	22.14	13824.3	232.18
268	1740.22	1739.99	1740.42	1	15	3.39	77.64	22.56	16931	238.77
269	1742.2	1741.94	1742.61	1	13	2.94	103.98	11	10579.7	88.41

[truncated: 47 more sheets: B10_POS, B11_POS, B12_POS, B13_POS, B14_POS, B15_POS, B16_POS, B17_POS, B18_POS, B19_POS, B20_POS, B21_POS, B22_POS, B23_POS, B24_POS, D1_POS, D2_POS, D3_POS, D4_POS, B1_NEG …]
